# Supplementary material for: Live Fast, Die Young: Experimental Evidence of Population Extinction Risk due to Climate Change
Source: PLoS Biol. 2015 Oct 26;13(10):e1002281. doi: 10.1371/journal.pbio.1002281 (PMC4621050; doi:10.1371/journal.pbio.1002281)
Supplement: S2 Data — (XLSX) [file pbio.1002281.s002.xlsx]

## Sheet: Sheet1
Index	Year	Code	Age_t	Sex	SVL_t	TotalLength_t	W_t	Body_Cond_t	Enclos_Intro	Temperature_Treatment_Intro_withIntermediate	Temperature_Treatment_Intro	DispersalStatus	Summer_Survival	SVL_sept	TotLength_sept	W_sept	Body_Cond_sept	SVL_Growth_summer	TotLength_growth_Summer	W_growth_summer	Repro_sept	Clutch_sept	Annual_Survival	Winter_Survival	SVL_may	TotLength_may	W_may	Body_Cond_may	SVL_Growth_annual	TotLength_growth_annual	W_growth_annual	indice_may	DateLaying_may	DateLaying.c_may	Gravidity_may	Clutch_may	Dens_ad_release	Dens_ad_sept	Dens_ad_may	Dens_fem_release	Dens_fem_sept	Dens_fem_may	Dens_mal_release	Dens_mal_sept	Dens_mal_may	Dens_juv_release	Dens_juv_sept	Dens_juv_may	Dens_tot_release
11	2012	268	A	F	66	111	4.978	-0.512207	25	Intermediate	Warm	0	0										0														27	17	13	17	7	4	10	10	9	39	16	7	66
12	2012	0+175	S	F	52	124	2.861	-0.217666	25	Intermediate	Warm	0	1	60	138	3.94	-0.34462	8	14	1.079	0	0	1	1	61	135	4.84	0.181953	9	11	1.979	100	2013-07-05	185	1	5	27	17	13	17	7	4	10	10	9	39	16	7	66
1	2012	AF_4	A	F	64	135	7.86	2.7143	25	Intermediate	Warm	0	0										0														27	17	13	17	7	4	10	10	9	39	16	7	66
2	2012	27	A	F	53	125	3.612	0.361081	25	Intermediate	Warm	0	0										0														27	17	13	17	7	4	10	10	9	39	16	7	66
3	2012	41	A	F	63	112	8.033	3.05955	25	Intermediate	Warm	0	0										0														27	17	13	17	7	4	10	10	9	39	16	7	66
4	2012	45B	A	F	61	136	5.86	1.23106	25	Intermediate	Warm	0	0										0														27	17	13	17	7	4	10	10	9	39	16	7	66
5	2012	69	A	F	62	116	8.252	3.4508	25	Intermediate	Warm	0	0										0														27	17	13	17	7	4	10	10	9	39	16	7	66
6	2012	80A	S	F	45	99	1.748	-0.124895	25	Intermediate	Warm	0	1	63	142	3.89	-0.615851	18	43	2.142			1	1	64	139	4.494	-0.678736	19	40	2.746	75	2013-06-28	178	1	4	27	17	13	17	7	4	10	10	9	39	16	7	66
7	2012	83	A	F	61	135	4.84	0.211058	25	Intermediate	Warm	0	0										0														27	17	13	17	7	4	10	10	9	39	16	7	66
9	2012	174	A	F	58	130	3.776	-0.336183	25	Intermediate	Warm	0	1	63	136	4.18	-0.325851	5	6	0.404	0	0	1	1	65	142	4.428	-0.916299	7	12	0.652	108	2013-07-07	187	1	4	27	17	13	17	7	4	10	10	9	39	16	7	66
10	2012	232	S	F	54	90	2.803	-0.620172	25	Intermediate	Warm	0	0										0														27	17	13	17	7	4	10	10	9	39	16	7	66
24	2012	100+9	S	M	42	102	1.829	0.472864	25	Intermediate	Warm	0	1	53	132	3.54	-0.228415	11	30	1.711			1	1	55	138	3.851	0.22233	13	36	2.022						27	17	13	17	7	4	10	10	9	39	16	7	66
25	2012	22+9	A	M	50	131	3.29	0.55584	25	Intermediate	Warm	0	1	57	115	4.17	0.106611	7	-16	0.88			1	1	55	111	3.843	0.21433	5	-20	0.553						27	17	13	17	7	4	10	10	9	39	16	7	66
14	2012	298+9	S	F	50	108	2.355	-0.37916	25	Intermediate	Warm	0	0										0														27	17	13	17	7	4	10	10	9	39	16	7	66
15	2012	143+9	S	F	45	105	1.933	0.0601048	25	Intermediate	Warm	0	1	61	130	3.7	-0.658363	16	25	1.767			0	0													27	17	13	17	7	4	10	10	9	39	16	7	66
16	2012	647	S	F	48	103	2.148	-0.241654	25	Intermediate	Warm	0	0										0														27	17	13	17	7	4	10	10	9	39	16	7	66
17	2012	0+3001	A	F	55	135	3.672	0.0765754	25	Intermediate	Warm	0	1	65	151	4.48	-0.173338	10	16	0.808	0	0	0	0													27	17	13	17	7	4	10	10	9	39	16	7	66
18	2012	134	A	M	56	148	4.491	0.723322	25	Intermediate	Warm	0	1	60	156	5.78	1.49538	4	8	1.289			1	1	61	162	5.69	1.03195	5	14	1.199						27	17	13	17	7	4	10	10	9	39	16	7	66
19	2012	352	A	M	59	129	4.56	0.275564	25	Intermediate	Warm	0	1	61	80	4.19	-0.168363	2	-49	-0.37			1	1	63	110	4.291	-0.710173	4	-19	-0.269						27	17	13	17	7	4	10	10	9	39	16	7	66
20	2012	717A	A	M	56	124	3.486	-0.281678	25	Intermediate	Warm	0	1	56	128	4.04	0.0503543	0	4	0.554			1	1	57	131	3.78	-0.191796	1	7	0.294						27	17	13	17	7	4	10	10	9	39	16	7	66
21	2012	0+240	S	M	49	54	1.548	-1.01391	25	Intermediate	Warm	0	1	51	78	2.92	-0.700928	2	24	1.372			1	1	55	110	3.366	-0.26267	6	56	1.818						27	17	13	17	7	4	10	10	9	39	16	7	66
22	2012	0+295	S	M	46	97	2.042	-0.00314817	25	Intermediate	Warm	0	1	57	123	3.9	-0.163389	11	26	1.858			1	1	60	128	3.906	-0.580484	14	31	1.864						27	17	13	17	7	4	10	10	9	39	16	7	66
23	2012	0+4+10+20+70+200	A	M	52	129	3.225	0.146334	25	Intermediate	Warm	0	1	59	147	4.86	0.649124	7	18	1.635			0	0													27	17	13	17	7	4	10	10	9	39	16	7	66
26	2012	277+9	S	M	47	100	2.161	-0.0564011	25	Intermediate	Warm	0	1	53	115	3.43	-0.338415	6	15	1.269			1	1	56	119	3.435	-0.365233	9	19	1.274						27	17	13	17	7	4	10	10	9	39	16	7	66
27	2012	31+9	A	M	55	115	4.062	0.466575	25	Intermediate	Warm	0	1	59	120	4.87	0.659124	4	5	0.808			1	1	58	123	4.392	0.248641	3	8	0.33						27	17	13	17	7	4	10	10	9	39	16	7	66
40	2013	3200+9	A	F	70	110	5.101	-1.07822	25	Warm	Warm	0	1	70	132	4.99	-0.0320554	0	22	0.111			1	1	68	122	6.02	0.161013	-2	12	0.919		2014-06-13	163	1	6	27	22	17	16	13	10	11	9	7	35	17	6	62
178	2013	403+9	S	F	62	130	4.357	-0.444195	25	Warm	Warm	0	1	67	135	4.96	0.159175	5	5	0.603			1	1	68	127	6.11	0.251013	6	-3	1.753		2014-06-14	164	1	5	27	22	17	16	13	10	11	9	7	35	17	6	62
256	2013	0+295	A	M	60	128	3.906	-0.550689	25	Warm	Warm	0	0										0														27	22	17	16	13	10	11	9	7	35	17	6	62
343	2013	581+9	S	M	54	114	2.484	-0.939172	25	Warm	Warm	0	1	61	131	4.02	-0.338363	7	17	1.536			0	0													27	22	17	16	13	10	11	9	7	35	17	6	62
10	2013	118	A	F	72	112	5.708	-0.815724	25	Warm	Warm	0	1	72	127	5.53	0.360458	0	15	0.178			1	1	72	114	5.92	-0.625239	0	2	0.212		2014-06-15	165	1	6	27	22	17	16	13	10	11	9	7	35	17	6	62
28	2013	470	A	F	67	142	6.463	0.80054	25	Warm	Warm	0	1	67	134	5.08	0.279175	0	-8	-1.383			1	1	67	118	4.7	-0.987425	0	-24	-1.763				0		27	22	17	16	13	10	11	9	7	35	17	6	62
61	2013	3244+9	A	F	64	116	4.8	-0.345701	25	Warm	Warm	0	1	65	130	4.35	-0.303338	1	14	-0.45			1	1	68	122	6.97	1.11101	4	6	2.17		2014-06-07	157	1	7	27	22	17	16	13	10	11	9	7	35	17	6	62
60	2013	3243+9	A	F	66	127	4.778	-0.712207	25	Warm	Warm	0	1	67	132	4.07	-0.730825	1	5	-0.708			1	1	64	119	4.65	-0.522736	-2	-8	-0.128		2014-06-15	165	1	4	27	22	17	16	13	10	11	9	7	35	17	6	62
112	2013	85	A	F	61	134	4.352	-0.276942	25	Warm	Warm	0	1										1	1	65	114	6.98	1.6357	4	-20	2.628		2014-06-10	160	1	7	27	22	17	16	13	10	11	9	7	35	17	6	62
222	2013	0+240	A	M	55	110	3.366	-0.229425	25	Warm	Warm	0	1	55	104	4.3	0.384098	0	-6	0.934			1	1	56	95	3.93	0.129767	1	-15	0.564						27	22	17	16	13	10	11	9	7	35	17	6	62
195	2013	AM_41	A	M	58	134	4.339	0.226817	25	Warm	Warm	0	0										0														27	22	17	16	13	10	11	9	7	35	17	6	62
67	2013	3260+9	A	F	62	104	6.693	1.8918	25	Warm	Warm	0	0										0														27	22	17	16	13	10	11	9	7	35	17	6	62
322	2013	0+575	S	M	45	73	1.469	-0.403895	25	Warm	Warm	0	1	54	101	3.79	-0.0521586	9	28	2.321			1	1	57	105	3.48	-0.491796	12	32	2.011						27	22	17	16	13	10	11	9	7	35	17	6	62
103	2013	403	A	F	67	118	6.5	0.83754	25	Warm	Warm	0	1	65	124	3.53	-1.12334	-2	6	-2.97			0	0													27	22	17	16	13	10	11	9	7	35	17	6	62
189	2013	611+9	S	F	50	103	1.86	-0.87416	25	Warm	Warm	0	0										0														27	22	17	16	13	10	11	9	7	35	17	6	62
97	2013	3354+9	A	F	62	125	4.121	-0.680195	25	Warm	Warm	0	1	61	113	3.88	-0.478363	-1	-12	-0.241			0	0													27	22	17	16	13	10	11	9	7	35	17	6	62
232	2013	0+3116	A	M	52	115	3.63	0.551334	25	Warm	Warm	0	1	57	117	4.48	0.416611	5	2	0.85			1	1	58	109	4.28	0.136641	6	-6	0.65						27	22	17	16	13	10	11	9	7	35	17	6	62
162	2013	0+441	S	F	55	115	2.618	-0.977425	25	Warm	Warm	0	1	62	132	4.82	0.387893	7	17	2.202			1	1	63	124	5.25	0.248827	8	9	2.632		2014-06-14	164	1	7	27	22	17	16	13	10	11	9	7	35	17	6	62
326	2013	0+613?	S	M	43	83	1.429	-0.0993894	25	Warm	Warm	0	1	53	106	2.87	-0.898415	10	23	1.441			0	0													27	22	17	16	13	10	11	9	7	35	17	6	62
229	2013	0+3056	A	M	57	139	4.08	0.14007	25	Warm	Warm	0	1	58	138	4.9	0.762867	1	-1	0.82			1	1	58	128	4.47	0.326641	1	-11	0.39						27	22	17	16	13	10	11	9	7	35	17	6	62
168	2013	0+561	S	F	61	98	3.622	-1.00694	25	Warm	Warm	0	1	64	120	4	-0.579594	3	22	0.378			1	1	67	121	5.41	-0.277425	6	23	1.788		2014-06-14	164	1	5	27	22	17	16	13	10	11	9	7	35	17	6	62
199	2013	213	A	M	61	148	4.713	0.0840578	25	Warm	Warm	0	1										1	1	61	151	5.35	0.691953	0	3	0.637						27	22	17	16	13	10	11	9	7	35	17	6	62
328	2013	401+9	S	M	59	135	4.346	0.0615637	25	Warm	Warm	0	1	62	148	5.53	1.09789	3	13	1.184			1	1	63	139	5.25	0.248827	4	4	0.904						27	22	17	16	13	10	11	9	7	35	17	6	62
105	2013	438	A	F	71	159	7.223	0.871528	25	Warm	Warm	0	0										0														27	22	17	16	13	10	11	9	7	35	17	6	62
37	2012	0+110	S	F	53	114	3.248	-0.00291871	26	Warm	Warm	0	0										0														27	18	13	15	10	6	12	8	7	37	17	3	64
28	2012	641	S	M	35	86	0.995	0.844634	26	Warm	Warm	0	1	50	129	3.06	-0.487184	15	43	2.065			1	1	54	137	3.445	-0.0121071	19	51	2.45						27	18	13	15	10	6	12	8	7	37	17	3	64
29	2012	30	A	F	62	129	7.6	2.7988	26	Warm	Warm	0	1	67	136	4.94	0.139175	5	7	-2.66	0	0	0	0													27	18	13	15	10	6	12	8	7	37	17	3	64
30	2012	79	A	F	66	79	7.269	1.77879	26	Warm	Warm	0	1	69	111	4.7	-0.248312	3	32	-2.569	0	0	1	1	68	112	5.178	-0.680987	2	33	-2.091	107	2013-07-07	187	1	4	27	18	13	15	10	6	12	8	7	37	17	3	64
31	2012	115	A	F	63	121	8.023	3.04955	26	Warm	Warm	0	1	65	126	5.06	0.406662	2	5	-2.963	0	0	1	1	69	132	6.965	0.93445	6	11	-1.058	67	2013-06-27	177	1	7	27	18	13	15	10	6	12	8	7	37	17	3	64
32	2012	117	A	F	57	115	5.412	1.47207	26	Warm	Warm	0	1	61	114	3.1	-1.25836	4	-1	-2.312	1	2	0	0													27	18	13	15	10	6	12	8	7	37	17	3	64
33	2012	126	A	F	65	128	8.12	2.80205	26	Warm	Warm	0	1	69	129	4.79	-0.158312	4	1	-3.33	0	0	1	1	67	128	7.604	1.91658	2	0	-0.516	35	2013-06-22	172	1	7	27	18	13	15	10	6	12	8	7	37	17	3	64
34	2012	475	S	F	58	136	3.088	-1.02418	26	Warm	Warm	0	0										0														27	18	13	15	10	6	12	8	7	37	17	3	64
35	2012	412	A	F	63	94	4.547	-0.426448	26	Warm	Warm	0	1	65	111	4.68	0.0266623	2	17	0.133	0	0	1	1	65	109	5.35	0.0057012	2	15	0.803	101	2013-07-04	184	1	1	27	18	13	15	10	6	12	8	7	37	17	3	64
36	2012	1035	A	F	52	107	2.62	-0.458666	26	Warm	Warm	0	1	55	117	3.5	-0.415902	3	10	0.88	0	0	0	0													27	18	13	15	10	6	12	8	7	37	17	3	64
49	2012	0+106	S	M	51	115	2.521	-0.385413	26	Warm	Warm	0	0										0														27	18	13	15	10	6	12	8	7	37	17	3	64
50	2012	0+221	S	M	48	118	2.753	0.363346	26	Warm	Warm	0	0										0														27	18	13	15	10	6	12	8	7	37	17	3	64
39	2012	57	A	F	61	128	4.122	-0.506942	26	Warm	Warm	0	0										0														27	18	13	15	10	6	12	8	7	37	17	3	64
40	2012	183+9	S	F	51	77	2.147	-0.759413	26	Warm	Warm	0	0										0														27	18	13	15	10	6	12	8	7	37	17	3	64
53	2012	651+5	A	M	54	113	3.908	0.484828	26	Warm	Warm	0	0										0														27	18	13	15	10	6	12	8	7	37	17	3	64
54	2012	PPG+601+2+3+7	A	M	59	109	3.406	-0.878436	26	Warm	Warm	0	1	59	80	3.7	-0.510876	0	-29	0.294			0	0													27	18	13	15	10	6	12	8	7	37	17	3	64
41	2012	285+9	A	F	65	107	4.742	-0.575954	26	Warm	Warm	0	0										0														27	18	13	15	10	6	12	8	7	37	17	3	64
42	2012	376	S	F	46	84	1.893	-0.152148	26	Warm	Warm	0	1	61	133	3.67	-0.688363	15	49	1.777			1	1	62	136	4.492	-0.33761	16	52	2.599	70	2013-06-27	177	1	6	27	18	13	15	10	6	12	8	7	37	17	3	64
43	2012	438	A	F	59	154	4.959	0.674564	26	Warm	Warm	0	1	70	155	5.33	0.307945	11	1	0.371	0	0	1	1	71	159	7.223	0.849324	12	5	2.264	46	2013-06-23	173	1	4	27	18	13	15	10	6	12	8	7	37	17	3	64
44	2012	82	A	M	55	144	4.357	0.761575	26	Warm	Warm	0	1	60	147	4.79	0.50538	5	3	0.433			1	1	58	152	4.698	0.554641	3	8	0.341						27	18	13	15	10	6	12	8	7	37	17	3	64
45	2012	152	A	M	56	129	4.412	0.644322	26	Warm	Warm	0	1	58	130	4.61	0.472867	2	1	0.198			1	1	61	133	5.103	0.444953	5	4	0.691						27	18	13	15	10	6	12	8	7	37	17	3	64
46	2012	455	S	M	44	111	1.886	0.185358	26	Warm	Warm	0	1	56	135	3.78	-0.209646	12	24	1.894			1	1	57	137	4.052	0.0802042	13	26	2.166						27	18	13	15	10	6	12	8	7	37	17	3	64
47	2012	614	S	M	41	103	1.43	0.246116	26	Warm	Warm	0	1	54	136	4.02	0.177841	13	33	2.59			1	1	58	146	4.091	-0.0523587	17	43	2.661						27	18	13	15	10	6	12	8	7	37	17	3	64
48	2012	705	A	M	53	100	2.995	-0.255919	26	Warm	Warm	0	1										1	1	59	113	3.601	-0.713922	6	13	0.606						27	18	13	15	10	6	12	8	7	37	17	3	64
51	2012	0+272	S	M	51	97	2.375	-0.531413	26	Warm	Warm	0	0										0														27	18	13	15	10	6	12	8	7	37	17	3	64
52	2012	366	A	M	58	109	4.665	0.552817	26	Warm	Warm	0	1	60	143	4.78	0.49538	2	34	0.115			1	1	63	148	5.1	0.098827	5	39	0.435						27	18	13	15	10	6	12	8	7	37	17	3	64
89	2013	3312+9	A	F	68	119	5.992	0.157287	26	Present	Present	0	1	69	132	4.94	-0.00831184	1	13	-1.052			0	0													27	19	9	16	13	6	11	6	3	35	21	6	62
180	2013	414+9	S	F	59	115	3.574	-0.710436	26	Present	Present	0	1	64	131	4.19	-0.389594	5	16	0.616			0	0													27	19	9	16	13	6	11	6	3	35	21	6	62
52	2013	3224+9	A	F	61	125	4.168	-0.460942	26	Present	Present	0	0										0														27	19	9	16	13	6	11	6	3	35	21	6	62
196	2013	82	A	M	58	152	4.698	0.585817	26	Present	Present	0	1	62	158	5.47	1.03789	4	6	0.772			1	1	61	143	5.03	0.371953	3	-9	0.332						27	19	9	16	13	6	11	6	3	35	21	6	62
347	2013	0+637	S	M	48	105	2.1	-0.289654	26	Present	Present	0	0										0														27	19	9	16	13	6	11	6	3	35	21	6	62
25	2013	424	A	F	69	140	4.8	-1.20697	26	Present	Present	0	1	72	137	5.01	-0.159542	3	-3	0.21			1	1	68	105	6.67	0.811013	-1	-35	1.87		2014-06-11	161	1	8	27	19	9	16	13	6	11	6	3	35	21	6	62
342	2013	578+9	S	M	48	114	2.225	-0.164654	26	Present	Present	0	0										0														27	19	9	16	13	6	11	6	3	35	21	6	62
27	2013	464	A	F	70	122	5.411	-0.768219	26	Present	Present	0	1	72	115	5.16	-0.00954248	2	-7	-0.251			0	0													27	19	9	16	13	6	11	6	3	35	21	6	62
98	2013	3370+9	A	F	62	108	5.371	0.569805	26	Present	Present	0	1	63	110	3.98	-0.525851	1	2	-1.391			0	0													27	19	9	16	13	6	11	6	3	35	21	6	62
48	2013	3217+9	A	F	71	115	7.347	0.995528	26	Present	Present	0	1	70	122	4.71	-0.312055	-1	7	-2.637			1	1	69	112	6.83	0.79945	-2	-3	-0.517		2014-06-04	154	1	8	27	19	9	16	13	6	11	6	3	35	21	6	62
223	2013	0+276	A	M	58	139	3.98	-0.132183	26	Present	Present	0	1	58	138	4.4	0.262867	0	-1	0.42			0	0													27	19	9	16	13	6	11	6	3	35	21	6	62
344	2013	601+9	S	M	54	138	3.158	-0.265172	26	Present	Present	0	0										0														27	19	9	16	13	6	11	6	3	35	21	6	62
118	2013	PAD+PAG+PPG+1900+400	A	F	67	145	4.368	-1.29446	26	Present	Present	0	1	66	149	4.03	-0.697081	-1	4	-0.338			1	1	66	130	4.69	-0.825862	-1	-15	0.322		2014-06-18	168	1	3	27	19	9	16	13	6	11	6	3	35	21	6	62
117	2013	462	A	F	67	137	5.453	-0.20946	26	Present	Present	0	1	66	141	4.72	-0.0070812	-1	4	-0.733			0	0													27	19	9	16	13	6	11	6	3	35	21	6	62
5	2013	90	A	F	70	139	6.465	0.285781	26	Present	Present	0	1	70	138	5.5	0.477945	0	-1	-0.965			1	1	70	128	6.7	0.497887	0	-11	0.235		2014-06-07	157	1	7	27	19	9	16	13	6	11	6	3	35	21	6	62
161	2013	0+420	S	F	53	107	2.262	-0.988919	26	Present	Present	0	1	60	125	3.3	-0.98462	7	18	1.038			1	1	59	112	4.25	-0.0649215	6	5	1.988		2014-06-17	167	1	4	27	19	9	16	13	6	11	6	3	35	21	6	62
217	2013	725	A	M	59	112	4.095	-0.189436	26	Present	Present	0	0										0														27	19	9	16	13	6	11	6	3	35	21	6	62
176	2013	0+616	S	F	55	118	3.039	-0.556425	26	Present	Present	0	0										0														27	19	9	16	13	6	11	6	3	35	21	6	62
233	2013	0+3122	A	M	57	122	4.32	0.38007	26	Present	Present	0	1	59	139	4.43	0.219124	2	17	0.11			1	1	59	117	4.25	-0.0649215	2	-5	-0.07						27	19	9	16	13	6	11	6	3	35	21	6	62
231	2013	0+3085	A	M	59	136	3.83	-0.454436	26	Present	Present	0	0										0														27	19	9	16	13	6	11	6	3	35	21	6	62
31	2013	0+160	A	F	60	126	5.512	1.05531	26	Present	Present	0	1	62	140	4.18	-0.252107	2	14	-1.332			1	1	61	110	5.28	0.621953	1	-16	-0.232		2014-06-10	160	1	5	27	19	9	16	13	6	11	6	3	35	21	6	62
338	2013	551+9	S	M	57	134	3.441	-0.49893	26	Present	Present	0	1	58	139	4.15	0.0128672	1	5	0.709			0	0													27	19	9	16	13	6	11	6	3	35	21	6	62
119	2013	PPD	A	F	67	118	5.892	0.22954	26	Present	Present	0	0										0														27	19	9	16	13	6	11	6	3	35	21	6	62
96	2012	457	S	F	44	100	1.296	-0.404642	28	Warm	Warm	0	1	61	133	4.23	-0.128363	17	33	2.934			0	0													27	10	8	15	6	5	12	4	3	42	27	16	69
97	2012	20	S	M	49	120	2.557	-0.00490697	28	Warm	Warm	0	1	60	141	4.98	0.69538	11	21	2.423			1	1	60	140	4.453	-0.0334844	11	20	1.896						27	10	8	15	6	5	12	4	3	42	27	16	69
94	2012	PAD+PAG+PPG+1900+400	A	F	63	137	4.398	-0.575448	28	Warm	Warm	0	1	62	145	4.8	0.367893	-1	8	0.402	0	0	1	1	67	145	4.368	-1.31942	4	8	-0.03	110	2013-07-08	188	1	6	27	10	8	15	6	5	12	4	3	42	27	16	69
81	2012	427	S	M	35	86	1.068	0.917634	28	Warm	Warm	0	1	57	142	4.34	0.276611	22	56	3.272			0	0													27	10	8	15	6	5	12	4	3	42	27	16	69
82	2012	2	A	F	65	115	7.46	2.14205	28	Warm	Warm	0	0										0														27	10	8	15	6	5	12	4	3	42	27	16	69
83	2012	63	S	F	54	100	2.55	-0.873172	28	Warm	Warm	0	0										0														27	10	8	15	6	5	12	4	3	42	27	16	69
98	2012	151	A	M	58	106	4.038	-0.0741834	28	Warm	Warm	0	0										0														27	10	8	15	6	5	12	4	3	42	27	16	69
86	2012	AF_129	A	F	58	142	7.734	3.62182	28	Warm	Warm	0	1	66	125	4.76	0.0329188	8	-17	-2.974	0	0	1	1	64	124	6.227	1.05426	6	-18	-1.507	50	2013-06-23	173	1	8	27	10	8	15	6	5	12	4	3	42	27	16	69
87	2012	289	A	F	60	144	3.922	-0.534689	28	Warm	Warm	0	0										0														27	10	8	15	6	5	12	4	3	42	27	16	69
88	2012	1028	A	F	57	120	2.844	-1.09593	28	Warm	Warm	0	0										0														27	10	8	15	6	5	12	4	3	42	27	16	69
89	2012	121+9	S	F	40	66	1.612	0.600369	28	Warm	Warm	0	0										0														27	10	8	15	6	5	12	4	3	42	27	16	69
90	2012	0+271	S	F	50	111	2.18	-0.55416	28	Warm	Warm	0	0										0														27	10	8	15	6	5	12	4	3	42	27	16	69
91	2012	0+315	S	F	58	133	3.592	-0.520183	28	Warm	Warm	0	1	62	82	4.03	-0.402107	4	-51	0.438	0	0	1	1	65	100	4.099	-1.2453	7	-33	0.507	98	2013-07-04	184	1	2	27	10	8	15	6	5	12	4	3	42	27	16	69
92	2012	33	A	F	64	135	7.921	2.7753	28	Warm	Warm	0	0										0														27	10	8	15	6	5	12	4	3	42	27	16	69
93	2012	0+3000	A	F	63	149	4.581	-0.392448	28	Warm	Warm	0	0										0														27	10	8	15	6	5	12	4	3	42	27	16	69
84	2012	90	A	F	65	128	6.355	1.03705	28	Warm	Warm	0	1	71	140	5.65	0.554201	6	12	-0.705	1	5	1	1	70	139	6.465	0.262887	5	11	0.11	41	2013-06-22	172	1	5	27	10	8	15	6	5	12	4	3	42	27	16	69
85	2012	110A	A	F	62	125	5.074	0.272805	28	Warm	Warm	0	0										0														27	10	8	15	6	5	12	4	3	42	27	16	69
95	2012	PPG+0+200	A	F	63	101	5.483	0.509552	28	Warm	Warm	0	1	67	115	5.17	0.369175	4	14	-0.313	1	3	1	1	68	120	4.788	-1.07099	5	19	-0.695	135	2013-07-24	204	1	6	27	10	8	15	6	5	12	4	3	42	27	16	69
101	2012	PPG+202+3+7+8	A	M	55	102	3.649	0.0535754	28	Warm	Warm	0	0										0														27	10	8	15	6	5	12	4	3	42	27	16	69
102	2012	80+9	A	M	52	98	3.371	0.292334	28	Warm	Warm	0	1	59	115	5.04	0.829124	7	17	1.669			1	1	61	119	4.655	-0.00304729	9	21	1.284						27	10	8	15	6	5	12	4	3	42	27	16	69
99	2012	157	A	M	55	137	3.921	0.325575	28	Warm	Warm	0	0										0														27	10	8	15	6	5	12	4	3	42	27	16	69
100	2012	359	A	M	56	115	3.936	0.168322	28	Warm	Warm	0	0										0														27	10	8	15	6	5	12	4	3	42	27	16	69
105	2012	103+9	S	M	45	111	2.519	0.646105	28	Warm	Warm	0	0										0														27	10	8	15	6	5	12	4	3	42	27	16	69
106	2012	405	A	M	59	132	4.722	0.437564	28	Warm	Warm	0	1	63	138	5.07	0.564149	4	6	0.348			1	1	63	140	5.142	0.140827	4	8	0.42						27	10	8	15	6	5	12	4	3	42	27	16	69
103	2012	0+90	S	M	53	125	3.356	0.105081	28	Warm	Warm	0	0										0														27	10	8	15	6	5	12	4	3	42	27	16	69
104	2012	0+96	S	M	51	124	3.358	0.451587	28	Warm	Warm	0	0										0														27	10	8	15	6	5	12	4	3	42	27	16	69
107	2012	573	S	M	41	70	1.232	0.0481165	28	Warm	Warm	0	0										0														27	10	8	15	6	5	12	4	3	42	27	16	69
164	2013	0+475	S	F	53	111	2.437	-0.813919	28	Present	Present	0	1	60	124	3.1	-1.18462	7	13	0.663			1	1	59	112	3.42	-0.894922	6	1	0.983		2014-07-02	182	1	6	26	23	19	15	13	11	11	10	8	34	24	12	60
205	2013	353	A	M	61	129	4.635	0.00605783	28	Present	Present	0	1										1	1	60	139	4.9	0.413516	-1	10	0.265						26	23	19	15	13	11	11	10	8	34	24	12	60
1	2013	11	A	F	70	146	5.903	-0.276219	28	Present	Present	0	0										0														26	23	19	15	13	11	11	10	8	34	24	12	60
244	2013	3011+9	A	M	52	110	2.88	-0.198666	28	Present	Present	0	1	55	112	3.81	-0.105902	3	2	0.93			0	0													26	23	19	15	13	11	11	10	8	34	24	12	60
257	2013	0+257	A	M	56	92	3.74	-0.0276775	28	Present	Present	0	1	60	104	4.4	0.11538	4	12	0.66			1	1	58	97	4.08	-0.0633587	2	5	0.34						26	23	19	15	13	11	11	10	8	34	24	12	60
86	2013	3306+9	A	F	62	142	4.926	0.124805	28	Present	Present	0	1	67	147	5.12	0.319175	5	5	0.194			1	1	63	130	4.88	-0.121173	1	-12	-0.046		2014-07-03	183	1	6	26	23	19	15	13	11	11	10	8	34	24	12	60
209	2013	455	A	M	57	137	4.052	0.11207	28	Present	Present	0	1	61	141	4.8	0.441637	4	4	0.748			1	1	58	127	4.42	0.276641	1	-10	0.368						26	23	19	15	13	11	11	10	8	34	24	12	60
45	2013	3212+9	A	F	65	137	8.157	2.83905	28	Present	Present	0	1	68	138	5.48	0.605432	3	1	-2.677			1	1	65	125	6.64	1.2957	0	-12	-1.517		2014-06-17	167	1	8	26	23	19	15	13	11	11	10	8	34	24	12	60
248	2013	3110+9	A	M	57	133	4.1	0.16007	28	Present	Present	0	1	58	132	4.75	0.612867	1	-1	0.65			1	1	58	123	4.02	-0.123359	1	-10	-0.08						26	23	19	15	13	11	11	10	8	34	24	12	60
249	2013	3727+9	A	M	61	76	4.13	-0.498942	28	Present	Present	0	0										0														26	23	19	15	13	11	11	10	8	34	24	12	60
186	2013	576+9	S	F	55	119	2.955	-0.640425	28	Present	Present	0	1	63	138	4.31	-0.195851	8	19	1.355			1	1	63	125	4.49	-0.511173	8	6	1.535		2014-06-29	179	1	4	26	23	19	15	13	11	11	10	8	34	24	12	60
35	2013	0+62	A	F	64	142	4.678	-0.467701	28	Present	Present	0	1	67	143	5.07	0.269175	3	1	0.392			0	0													26	23	19	15	13	11	11	10	8	34	24	12	60
23	2013	319	A	F	64	134	4.578	-0.567701	28	Present	Present	0	1										1	1	67	124	5.67	-0.0174246	3	-10	1.092		2014-06-22	172	1	6	26	23	19	15	13	11	11	10	8	34	24	12	60
120	2013	PPG+0+200	A	F	68	120	4.788	-1.04671	28	Present	Present	0	1	68	112	5.14	0.265432	0	-8	0.352			1	1	67	103	5.44	-0.247425	-1	-17	0.652		2014-06-20	170	1	7	26	23	19	15	13	11	11	10	8	34	24	12	60
323	2013	0+578	S	M	51	121	2.363	-0.543413	28	Present	Present	0	1	59	150	4.62	0.409124	8	29	2.257			1	1	59	137	4.12	-0.194922	8	16	1.757						26	23	19	15	13	11	11	10	8	34	24	12	60
348	2013	523+9	S	M	56	129	3.687	-0.0806775	28	Present	Present	0	1	61	148	5.54	1.18164	5	19	1.853			1	1	60	141	5.24	0.753516	4	12	1.553						26	23	19	15	13	11	11	10	8	34	24	12	60
80	2013	3284+9	A	F	66	100	4.664	-0.826207	28	Present	Present	0	1	69	111	4.29	-0.658312	3	11	-0.374			1	1	67	95	3.63	-2.05742	1	-5	-1.034		2014-06-24	174	1	0	26	23	19	15	13	11	11	10	8	34	24	12	60
24	2013	322	A	F	66	150	5.388	-0.102207	28	Present	Present	0	1	67	152	5.79	0.989175	1	2	0.402			1	1	65	100	5.78	0.435701	-1	-50	0.392		2014-06-13	163	1	8	26	23	19	15	13	11	11	10	8	34	24	12	60
70	2013	3263+9	A	F	65	132	6.156	0.838046	28	Present	Present	0	1	66	139	4.73	0.0029188	1	7	-1.426			0	0													26	23	19	15	13	11	11	10	8	34	24	12	60
179	2013	407+9	S	F	56	122	3.448	-0.319678	28	Present	Present	0	1	63	131	4.52	0.0141494	7	9	1.072			1	1	61	122	5.98	1.32195	5	0	2.532		2014-06-10	160	1	8	26	23	19	15	13	11	11	10	8	34	24	12	60
313	2013	0+461	S	M	56	111	3.53	-0.237678	28	Present	Present	0	1	59	126	5.07	0.859124	3	15	1.54			1	1	60	114	4.84	0.353516	4	3	1.31						26	23	19	15	13	11	11	10	8	34	24	12	60
77	2013	3276+9	A	F	70	138	6.07	-0.109219	28	Present	Present	0	1	72	145	5.26	0.0904575	2	7	-0.81			1	1	69	140	6.24	0.20945	-1	2	0.17		2014-06-18	168	1	9	26	23	19	15	13	11	11	10	8	34	24	12	60
74	2013	3271+9	A	F	65	99	4.921	-0.396954	28	Present	Present	0	1										1	1	67	120	5.07	-0.617425	2	21	0.149		2014-06-28	178	1	11	26	23	19	15	13	11	11	10	8	34	24	12	60
240	2013	20+9	A	M	61	124	5.1	0.471058	28	Present	Present	0	1	59	121	5.27	1.05912	-2	-3	0.17			0	0													26	23	19	15	13	11	11	10	8	34	24	12	60
310	2013	0+437	S	M	53	89	2.772	-0.478919	28	Present	Present	0	1	58	125	4.24	0.102867	5	36	1.468			1	1	59	115	3.92	-0.394922	6	26	1.148						26	23	19	15	13	11	11	10	8	34	24	12	60
49	2013	3218+9	A	F	66	116	7.299	1.80879	29	Warm	Warm	0	1	70	131	5.34	0.317945	4	15	-1.959			0	0													26	23	13	15	12	4	11	11	9	36	18	7	62
335	2013	514+9	S	M	56	122	3.598	-0.169678	29	Warm	Warm	0	1	60	145	5.18	0.89538	4	23	1.582			1	1	59	133	5.06	0.745078	3	11	1.462						26	23	13	15	12	4	11	11	9	36	18	7	62
192	2013	538+9	S	F	53	100	2.258	-0.992919	29	Warm	Warm	0	0										0														26	23	13	15	12	4	11	11	9	36	18	7	62
252	2013	3830+9	A	M	54	134	3.64	0.216828	29	Warm	Warm	0	1	55	131	4.42	0.504098	1	-3	0.78			1	1	54	123	4.48	1.02289	0	-11	0.84						26	23	13	15	12	4	11	11	9	36	18	7	62
16	2013	174	A	F	65	142	4.428	-0.889954	29	Warm	Warm	0	1	65	144	4.84	0.186662	0	2	0.412			0	0													26	23	13	15	12	4	11	11	9	36	18	7	62
111	2013	0+3245+9	A	F	63	110	4.59	-0.383448	29	Warm	Warm	0	0										0														26	23	13	15	12	4	11	11	9	36	18	7	62
11	2013	126	A	F	67	128	7.604	1.94154	29	Warm	Warm	0	1	69	142	5.95	1.00169	2	14	-1.654			0	0													26	23	13	15	12	4	11	11	9	36	18	7	62
204	2013	352	A	M	63	110	4.291	-0.682448	29	Warm	Warm	0	1										1	1	62	125	4.45	-0.37961	-1	15	0.159						26	23	13	15	12	4	11	11	9	36	18	7	62
264	2013	PPG	A	M	60	108	4.296	-0.160689	29	Warm	Warm	0	1	60	134	5	0.71538	0	26	0.704			1	1	59	123	4.92	0.605078	-1	15	0.624						26	23	13	15	12	4	11	11	9	36	18	7	62
316	2013	0+492	S	M	50	115	2.203	-0.53116	29	Warm	Warm	0	1	59	143	4	-0.210876	9	28	1.797			0	0													26	23	13	15	12	4	11	11	9	36	18	7	62
42	2013	3204+9	A	F	66	127	4.836	-0.654207	29	Warm	Warm	0	0										0														26	23	13	15	12	4	11	11	9	36	18	7	62
214	2013	641	A	M	54	137	3.445	0.0218284	29	Warm	Warm	0	1	56	145	4.52	0.530354	2	8	1.075			1	1	56	133	4.37	0.569767	2	-4	0.925						26	23	13	15	12	4	11	11	9	36	18	7	62
228	2013	0+3022	A	M	58	110	3.62	-0.492183	29	Warm	Warm	0	1	60	110	4.38	0.0953801	2	0	0.76			1	1	60	104	4.34	-0.146484	2	-6	0.72						26	23	13	15	12	4	11	11	9	36	18	7	62
337	2013	534+9	S	M	48	111	2.281	-0.108654	29	Warm	Warm	0	1	57	134	4.1	0.0366107	9	23	1.819			1	1	57	124	4.22	0.248204	9	13	1.939						26	23	13	15	12	4	11	11	9	36	18	7	62
202	2013	345	A	M	59	141	4.41	0.125564	29	Warm	Warm	0	1	59	152	4.72	0.509124	0	11	0.31			1	1	58	137	4.7	0.556641	-1	-4	0.29						26	23	13	15	12	4	11	11	9	36	18	7	62
63	2013	3250+9	A	F	69	138	6.307	0.300034	29	Warm	Warm	0	1										1	1	69	145	8.04	2.00945	0	7	1.733		2014-06-11	161	1	8	26	23	13	15	12	4	11	11	9	36	18	7	62
203	2013	346	A	M	64	133	5.161	0.015299	29	Warm	Warm	0	1	65	121	5.23	0.576662	1	-12	0.069			1	1	65	111	4.98	-0.364299	1	-22	-0.181						26	23	13	15	12	4	11	11	9	36	18	7	62
110	2013	0+315	A	F	65	100	4.099	-1.21895	29	Warm	Warm	0	1	66	128	4.87	0.142919	1	28	0.771			0	0													26	23	13	15	12	4	11	11	9	36	18	7	62
2	2013	AF_52	A	F	68	130	5.992	0.157287	29	Warm	Warm	0	1	67	127	5.18	0.379175	-1	-3	-0.812			0	0													26	23	13	15	12	4	11	11	9	36	18	7	62
118	2012	0+282	S	F	56	105	3.418	-0.349678	32	Present	Present	0	0										0														27	20	13	15	11	7	12	9	6	45	36	19	72
119	2012	0+910	A	F	64	108	7.793	2.6473	32	Present	Present	0	1	66	95	3.68	-1.04708	2	-13	-4.113	0	0	0	0													27	20	13	15	11	7	12	9	6	45	36	19	72
108	2012	576	S	M	40	100	1.324	0.312369	32	Present	Present	0	1	57	142	4.62	0.556611	17	42	3.296			1	1	60	145	4.573	0.0865156	20	45	3.249						27	20	13	15	11	7	12	9	6	45	36	19	72
109	2012	85	A	F	57	125	5.852	1.91207	32	Present	Present	0	1	63	135	5.04	0.534149	6	10	-0.812	0	0	1	1	61	134	4.352	-0.306047	4	9	-1.5	102	2013-07-05	185	1	4	27	20	13	15	11	7	12	9	6	45	36	19	72
110	2012	100	A	F	65	120	7.695	2.37705	32	Present	Present	0	0										0														27	20	13	15	11	7	12	9	6	45	36	19	72
111	2012	110B	A	F	63	140	7.349	2.37555	32	Present	Present	0	1	69	136	4.55	-0.398312	6	-4	-2.799	0	0	1	1	68	138	5.268	-0.590987	5	-2	-2.081	86	2013-06-30	180	1	5	27	20	13	15	11	7	12	9	6	45	36	19	72
112	2012	142	A	F	61	140	4.387	-0.241942	32	Present	Present	0	1	64	142	4.47	-0.109594	3	2	0.083	0	0	1	1	67	145	5.681	-0.00642456	6	5	1.294	64	2013-06-26	176	1	4	27	20	13	15	11	7	12	9	6	45	36	19	72
113	2012	158	A	F	57	105	3.384	-0.55593	32	Present	Present	0	1	63	109	4.22	-0.285851	6	4	0.836	0	0	1	1	65	109	4.683	-0.661299	8	4	1.299	121	2013-07-14	194	0		27	20	13	15	11	7	12	9	6	45	36	19	72
114	2012	244	A	F	60	101	3.88	-0.576689	32	Present	Present	0	1	62	109	4.25	-0.182107	2	8	0.37	0	0	1	1	62	108	4.758	-0.0716102	2	7	0.878	127	2013-07-18	198	1	6	27	20	13	15	11	7	12	9	6	45	36	19	72
115	2012	315	S	F	49	89	2.16	-0.401907	32	Present	Present	0	1	65	109	4.21	-0.443338	16	20	2.05			1	1	66	105	4.536	-0.979862	17	16	2.376	117	2013-07-11	191	1	4	27	20	13	15	11	7	12	9	6	45	36	19	72
116	2012	1108	A	F	66	140	7.295	1.80479	32	Present	Present	0	0										0														27	20	13	15	11	7	12	9	6	45	36	19	72
117	2012	0+131	S	F	42	98	1.62	0.263864	32	Present	Present	0	1	60	127	3.18	-1.10462	18	29	1.56			0	0													27	20	13	15	11	7	12	9	6	45	36	19	72
130	2012	168+9	S	M	49	117	2.732	0.170093	32	Present	Present	0	0										0														27	20	13	15	11	7	12	9	6	45	36	19	72
131	2012	AM_90	S	M	49	122	2.578	0.016093	32	Present	Present	0	1	55	130	3.48	-0.435902	6	8	0.902			0	0													27	20	13	15	11	7	12	9	6	45	36	19	72
120	2012	163+9	S	F	50	109	2.512	-0.22216	32	Present	Present	0	1	61	134	4.24	-0.118363	11	25	1.728			0	0													27	20	13	15	11	7	12	9	6	45	36	19	72
133	2012	98+9	S	M	43	100	1.883	0.354611	32	Present	Present	0	0										0														27	20	13	15	11	7	12	9	6	45	36	19	72
134	2012	PAD+PAG+PPD+PPG	A	M	56	75	3.942	0.174322	32	Present	Present	0	1	60	77	4.37	0.0853801	4	2	0.428			1	1	60	116	3.443	-1.04348	4	41	-0.499						27	20	13	15	11	7	12	9	6	45	36	19	72
121	2012	47B	S	F	52	127	2.58	-0.498666	32	Present	Present	0	0										0														27	20	13	15	11	7	12	9	6	45	36	19	72
122	2012	70+10+6+3	A	F	63	88	8.788	3.81455	32	Present	Present	0	1	68	120	5.15	0.275432	5	34	-3.638	0	0	1	1	68	89	4.083	-1.77599	5	1	-4.705	138	2013-07-24	204	0		27	20	13	15	11	7	12	9	6	45	36	19	72
123	2012	797	A	F	53	121	2.979	-0.271919	32	Present	Present	0	1	56	124	3.83	-0.159646	3	3	0.851	0	0	0	0													27	20	13	15	11	7	12	9	6	45	36	19	72
124	2012	328	A	M	55	67	3.649	0.0535754	32	Present	Present	0	1	56	117	4.18	0.190354	1	50	0.531			1	1	60	120	3.836	-0.650484	5	53	0.187						27	20	13	15	11	7	12	9	6	45	36	19	72
125	2012	719	A	M	50	92	2.428	-0.30616	32	Present	Present	0	0										0														27	20	13	15	11	7	12	9	6	45	36	19	72
126	2012	987	A	M	55	114	4	0.404575	32	Present	Present	0	1	59	120	4.95	0.739124	4	6	0.95			1	1	61	122	4.45	-0.208047	6	8	0.45						27	20	13	15	11	7	12	9	6	45	36	19	72
127	2012	0+115	S	M	49	123	2.889	0.327093	32	Present	Present	0	1	56	139	4.4	0.410354	7	16	1.511			1	1	56	137	4.113	0.312767	7	14	1.224						27	20	13	15	11	7	12	9	6	45	36	19	72
128	2012	0+277	S	M	47	116	2.538	0.320599	32	Present	Present	0	1	53	135	4.1	0.331585	6	19	1.562																	27	20	13	15	11	7	12	9	6	45	36	19	72
129	2012	0+28	A	M	54	138	3.988	0.564828	32	Present	Present	0	1	58	143	5.5	1.36287	4	5	1.512			0	0													27	20	13	15	11	7	12	9	6	45	36	19	72
132	2012	740	A	M	58	128	4.555	0.442817	32	Present	Present	0	1	60	121	4.82	0.53538	2	-7	0.265			1	1	60	122	4.461	-0.0254844	2	-6	-0.094						27	20	13	15	11	7	12	9	6	45	36	19	72
329	2013	502+9	S	M	52	128	3.212	0.133334	32	Warm	Warm	0	1	57	143	4.19	0.126611	5	15	0.978			0	0													26	18	12	15	12	7	11	6	5	34	15	8	60
317	2013	0+536	S	M	51	113	2.727	-0.179413	32	Warm	Warm	0	0										0														26	18	12	15	12	7	11	6	5	34	15	8	60
100	2013	3394+9	A	F	67	129	4.766	-0.89646	32	Warm	Warm	0	1	68	135	4.43	-0.444568	1	6	-0.336			0	0													26	18	12	15	12	7	11	6	5	34	15	8	60
65	2013	3252+9	A	F	66	142	6.214	0.723793	32	Warm	Warm	0	0										0														26	18	12	15	12	7	11	6	5	34	15	8	60
253	2013	405	A	M	63	140	5.142	0.168552	32	Warm	Warm	0	1	64	138	5.02	0.440406	1	-2	-0.122			1	1	61	108	4.51	-0.148047	-2	-32	-0.632						26	18	12	15	12	7	11	6	5	34	15	8	60
185	2013	561+9	S	F	59	93	3.355	-0.929436	32	Warm	Warm	0	1	65	117	4.2	-0.453338	6	24	0.845			1	1	67	111	5.89	0.202575	8	18	2.535		2014-06-15	165	1	8	26	18	12	15	12	7	11	6	5	34	15	8	60
109	2013	80B	A	F	67	116	4.029	-1.63346	32	Warm	Warm	0	1	69	101	3.76	-1.18831	2	-15	-0.269			0	0													26	18	12	15	12	7	11	6	5	34	15	8	60
320	2013	0+572	S	M	53	106	2.584	-0.666919	32	Warm	Warm	0	0										0														26	18	12	15	12	7	11	6	5	34	15	8	60
38	2013	149	A	F	67	119	4.722	-0.94046	32	Warm	Warm	0	1	68	123	4.2	-0.674568	1	4	-0.522			0	0													26	18	12	15	12	7	11	6	5	34	15	8	60
33	2013	0+226	A	F	63	122	3.683	-1.29045	32	Warm	Warm	0	1	65	129	4.6	-0.0533377	2	7	0.917			1	1	64	96	3.56	-1.61274	1	-26	-0.123		2014-06-23	173	1	3	26	18	12	15	12	7	11	6	5	34	15	8	60
234	2013	0+3124	A	M	58	147	4.09	-0.0221834	32	Warm	Warm	0	0										0														26	18	12	15	12	7	11	6	5	34	15	8	60
263	2013	PAG+3070+9	A	M	55	136	4.06	0.464575	32	Warm	Warm	0	1	58	139	4.43	0.292867	3	3	0.37			1	1	56	128	4.25	0.449767	1	-8	0.19						26	18	12	15	12	7	11	6	5	34	15	8	60
221	2013	0+115	A	M	56	137	4.113	0.345322	32	Warm	Warm	0	1	60	152	4.76	0.47538	4	15	0.647			1	1	57	134	4.25	0.278204	1	-3	0.137						26	18	12	15	12	7	11	6	5	34	15	8	60
88	2013	3311+9	A	F	60	120	4.193	-0.263689	32	Warm	Warm	0	0										0														26	18	12	15	12	7	11	6	5	34	15	8	60
318	2013	0+562	S	M	55	109	3.017	-0.578425	32	Warm	Warm	0	0										0														26	18	12	15	12	7	11	6	5	34	15	8	60
51	2013	3222+9	A	F	68	125	6.579	0.744287	32	Warm	Warm	0	1	69	132	4.82	-0.128312	1	7	-1.759			0	0													26	18	12	15	12	7	11	6	5	34	15	8	60
254	2013	620	A	M	61	150	4.313	-0.315942	32	Warm	Warm	0	1	62	155	5.09	0.657893	1	5	0.777			1	1	60	140	4.99	0.503516	-1	-10	0.677						26	18	12	15	12	7	11	6	5	34	15	8	60
107	2013	697+9	A	F	67	125	5.558	-0.10446	32	Warm	Warm	0	1	68	125	4.57	-0.304568	1	0	-0.988			1	1	66	110	5.25	-0.265862	-1	-15	-0.308		2014-06-21	171	1	5	26	18	12	15	12	7	11	6	5	34	15	8	60
188	2013	583+9	S	F	52	119	2.746	-0.332666	32	Warm	Warm	0	0										0														26	18	12	15	12	7	11	6	5	34	15	8	60
215	2013	717A	A	M	57	131	3.78	-0.15993	32	Warm	Warm	0	0										0														26	18	12	15	12	7	11	6	5	34	15	8	60
165	2013	0+427	S	F	60	104	3.472	-0.984689	32	Warm	Warm	0	1										1	1	61	100	5.37	0.711953	1	-4	1.898		2014-06-12	162	1	8	26	18	12	15	12	7	11	6	5	34	15	8	60
83	2013	3294+9	A	F	65	111	4.966	-0.351954	32	Warm	Warm	0	1	65	117	3.78	-0.873338	0	6	-1.186			0	0													26	18	12	15	12	7	11	6	5	34	15	8	60
18	2013	244	A	F	62	108	4.758	-0.0431951	32	Warm	Warm	0	1	63	102	5.42	0.914149	1	-6	0.662			1	1	62	94	4.75	-0.0796102	0	-14	-0.008		2014-06-30	180	1	4	26	18	12	15	12	7	11	6	5	34	15	8	60
99	2013	3387+9	A	F	68	140	6.496	0.661287	32	Warm	Warm	0	1	70	153	5.32	0.297945	2	13	-1.176			1	1	66	140	7.38	1.86414	-2	0	0.884		2014-06-15	165	1	7	26	18	12	15	12	7	11	6	5	34	15	8	60
220	2013	0+113	A	M	60	139	4.787	0.330311	32	Warm	Warm	0	1	60	135	5.14	0.85538	0	-4	0.353			1	1	58	126	4.95	0.806641	-2	-13	0.163						26	18	12	15	12	7	11	6	5	34	15	8	60
14	2013	148	A	F	70	148	6.294	0.114781	32	Warm	Warm	0	1										1	1	69	151	5.92	-0.11055	-1	3	-0.374		2014-06-30	180	1	2	26	18	12	15	12	7	11	6	5	34	15	8	60
216	2013	724	A	M	65	143	5.486	0.168046	33	Present	Present	0	1										1	1	64	141	5.19	0.0172641	-1	-2	-0.296						26	19	10	15	11	4	11	8	6	37	15	9	63
198	2013	152	A	M	61	133	5.103	0.474058	33	Present	Present	0	1	62	147	5.58	1.14789	1	14	0.477			1	1	61	135	5.53	0.871953	0	2	0.427						26	19	10	15	11	4	11	8	6	37	15	9	63
53	2013	3226+9	A	F	65	127	3.974	-1.34395	33	Present	Present	0	1	69	145	4.89	-0.0583118	4	18	0.916			0	0													26	19	10	15	11	4	11	8	6	37	15	9	63
225	2013	0+3007	A	M	55	133	3.96	0.364575	33	Present	Present	0	1	59	144	4.89	0.679124	4	11	0.93			1	1	58	133	4.08	-0.0633587	3	0	0.12						26	19	10	15	11	4	11	8	6	37	15	9	63
345	2013	0+567	S	M	54	119	2.947	-0.476172	33	Present	Present	0	0										0														26	19	10	15	11	4	11	8	6	37	15	9	63
262	2013	PAD+PAG+PPD+PPG	A	M	60	116	3.443	-1.01369	33	Present	Present	0	1	62	113	4.49	0.057893	2	-3	1.047			0	0													26	19	10	15	11	4	11	8	6	37	15	9	63
116	2013	3275+9	A	F	69	131	5.432	-0.574966	33	Present	Present	0	0										0														26	19	10	15	11	4	11	8	6	37	15	9	63
341	2013	564+9	S	M	51	91	2.432	-0.474413	33	Present	Present	0	0										0														26	19	10	15	11	4	11	8	6	37	15	9	63
183	2013	517+9	S	F	65	128	4.865	-0.452954	33	Present	Present	0	1										1	1	68	141	5.994	0.135013	3	13	1.129		2014-07-12	192	1	7	26	19	10	15	11	4	11	8	6	37	15	9	63
182	2013	554+9	S	F	60	95	3.384	-1.07269	33	Present	Present	0	0										0														26	19	10	15	11	4	11	8	6	37	15	9	63
194	2013	0+498	S	F	52	110	2.229	-0.849666	33	Present	Present	0	1	61	131	3.35	-1.00836	9	21	1.121			0	0													26	19	10	15	11	4	11	8	6	37	15	9	63
56	2013	3233+9	A	F	68	136	6.917	1.08229	33	Present	Present	0	1	70	148	5.35	0.327945	2	12	-1.567			1	1	69	138	8.16	2.12945	1	2	1.243		2014-06-15	165	1	10	26	19	10	15	11	4	11	8	6	37	15	9	63
12	2013	AF_129	A	F	64	124	6.227	1.0813	33	Present	Present	0	0										0														26	19	10	15	11	4	11	8	6	37	15	9	63
242	2013	277+9	A	M	56	119	3.435	-0.332678	33	Present	Present	0	0										0														26	19	10	15	11	4	11	8	6	37	15	9	63
15	2013	158	A	F	65	109	4.683	-0.634954	33	Present	Present	0	1	67	106	5.21	0.409175	2	-3	0.527			0	0													26	19	10	15	11	4	11	8	6	37	15	9	63
19	2013	245	A	F	64	128	4.798	-0.347701	33	Present	Present	0	1	67	126	4.73	-0.0708247	3	-2	-0.068			0	0													26	19	10	15	11	4	11	8	6	37	15	9	63
57	2013	3235+9	A	F	60	72	2.981	-1.47569	33	Present	Present	0	1	61	100	3.76	-0.598363	1	28	0.779			0	0													26	19	10	15	11	4	11	8	6	37	15	9	63
331	2013	413+9	S	M	53	91	2.58	-0.670919	33	Present	Present	0	1	58	117	4.21	0.0728672	5	26	1.63			0	0													26	19	10	15	11	4	11	8	6	37	15	9	63
87	2013	3308+9	A	F	65	135	5.789	0.471046	33	Present	Present	0	1										1	1	65	146	5.45	0.105701	0	11	-0.339		2014-06-25	175	1	6	26	19	10	15	11	4	11	8	6	37	15	9	63
207	2013	433	A	M	55	110	3.168	-0.427425	33	Present	Present	0	1	62	127	4.61	0.177893	7	17	1.442			1	1	58	111	3.92	-0.223359	3	1	0.752						26	19	10	15	11	4	11	8	6	37	15	9	63
146	2012	277	A	F	70	138	5.404	-0.775219	37	Warm	Warm	0	1	72	138	5.73	0.560458	2	0	0.326	0	0	0	0													27	20	2	15	11	1	11	9	1	43	18	3	70
147	2012	304	A	F	64	119	6.218	1.0723	37	Warm	Warm	0	1	67	126	4.52	-0.280825	3	7	-1.698	0	0	0	0													27	20	2	15	11	1	11	9	1	43	18	3	70
135	2012	216	S		46	109	1.806	-0.239148	37	Warm	Warm	0	0										0														27	20	2	15	11	1	11	9	1	43	18	3	70
136	2012	8	A	F	62	138	8.349	3.5478	37	Warm	Warm	0	0										0														27	20	2	15	11	1	11	9	1	43	18	3	70
137	2012	92	A	F	61	111	4.174	-0.454942	37	Warm	Warm	0	0										0														27	20	2	15	11	1	11	9	1	43	18	3	70
138	2012	112	A	F	62	125	5.894	1.0928	37	Warm	Warm	0	1	73	142	5.41	0.166714	11	17	-0.484	0	0	0	0													27	20	2	15	11	1	11	9	1	43	18	3	70
139	2012	18	A	F	60	86	6.974	2.51731	37	Warm	Warm	0	1	67	119	5.38	0.579175	7	33	-1.594	0	0	0	0													27	20	2	15	11	1	11	9	1	43	18	3	70
140	2012	120	S	F	48	109	2.094	-0.295654	37	Warm	Warm	0	0										0														27	20	2	15	11	1	11	9	1	43	18	3	70
141	2012	130	A	F	65	129	7.447	2.12905	37	Warm	Warm	0	1	72	142	5.82	0.650458	7	13	-1.627	0	0	0	0													27	20	2	15	11	1	11	9	1	43	18	3	70
142	2012	161	A	F	63	105	4.03	-0.943448	37	Warm	Warm	0	1	66	102	4.51	-0.217081	3	-3	0.48	0	0	0	0													27	20	2	15	11	1	11	9	1	43	18	3	70
143	2012	199	S	F	54	60	2.307	-1.11617	37	Warm	Warm	0	1	61	102	3.72	-0.638363	7	42	1.13			0	0													27	20	2	15	11	1	11	9	1	43	18	3	70
144	2012	220	A	F	67	123	5.089	-0.57346	37	Warm	Warm	0	1	69	121	5.07	0.121688	2	-2	-0.019	0	0	1	1	70	128	6.185	-0.0171132	3	5	1.096	85	2013-06-30	180	1	3	27	20	2	15	11	1	11	9	1	43	18	3	70
145	2012	242	S	F	47	97	1.847	-0.370401	37	Warm	Warm	0	0										0														27	20	2	15	11	1	11	9	1	43	18	3	70
157	2012	0+25	S	M	55	93	3.661	0.0655754	37	Warm	Warm	0	0										0														27	20	2	15	11	1	11	9	1	43	18	3	70
158	2012	100+995+1+2+3+4+40	A	M	56	110	4.426	0.658322	37	Warm	Warm	0	1	60	113	4.72	0.43538	4	3	0.294			0	0													27	20	2	15	11	1	11	9	1	43	18	3	70
148	2012	0+223	S	F	52	102	2.714	-0.364666	37	Warm	Warm	0	1	60	116	3.29	-0.99462	8	14	0.576	0	0	0	0													27	20	2	15	11	1	11	9	1	43	18	3	70
160	2012	262+9	A	M	50	126	3.039	0.30484	37	Warm	Warm	0	1	57	135	4.92	0.856611	7	9	1.881			0	0													27	20	2	15	11	1	11	9	1	43	18	3	70
161	2012	305+9	S	M	46	119	2.537	0.491852	37	Warm	Warm	0	1	55	129	3.77	-0.145902	9	10	1.233			0	0													27	20	2	15	11	1	11	9	1	43	18	3	70
151	2012	66	A	M	57	129	4.17	0.23007	37	Warm	Warm	0	1	61	129	5.18	0.821637	4	0	1.01			0	0													27	20	2	15	11	1	11	9	1	43	18	3	70
149	2012	160+9	S	F	52	110	2.895	-0.183666	37	Warm	Warm	0	1	60	129	4.1	-0.18462	8	19	1.205			0	0													27	20	2	15	11	1	11	9	1	43	18	3	70
150	2012	259	A	F	64	132	7.59	2.4443	37	Warm	Warm	0	1	68	142	5.76	0.885432	4	10	-1.83	0	0	0	0													27	20	2	15	11	1	11	9	1	43	18	3	70
155	2012	3000	A	M	57	118	4.515	0.57507	37	Warm	Warm	0	1	60	126	4.86	0.57538	3	8	0.345			0	0													27	20	2	15	11	1	11	9	1	43	18	3	70
156	2012	0+24	S	M	53	123	3.734	0.483081	37	Warm	Warm	0	1	58	129	4.87	0.732867	5	6	1.136			0	0													27	20	2	15	11	1	11	9	1	43	18	3	70
153	2012	AM_709	A	M	57	89	4.085	0.14507	37	Warm	Warm	0	1	62	110	5.63	1.19789	5	21	1.545			0	0													27	20	2	15	11	1	11	9	1	43	18	3	70
154	2012	952	A	M	46	87	2.157	0.111852	37	Warm	Warm	0	0										0														27	20	2	15	11	1	11	9	1	43	18	3	70
159	2012	175+9	S	M	43	113	1.633	0.104611	37	Warm	Warm	0	1	51	123	3.33	-0.290928	8	10	1.697			0	0													27	20	2	15	11	1	11	9	1	43	18	3	70
162	2012	13	A	F	59	86	4.681	0.396564	38	Intermediate	Warm	0	1	62	100	4.33	-0.102107	3	14	-0.351	0	0	0	0													27	24	14	16	14	6	11	10	8	40	14	9	67
174	2012	0+267	S	F	43	90	1.243	-0.285389	38	Intermediate	Warm	0	1	57	105	2.87	-1.19339	14	15	1.627			0	0													27	24	14	16	14	6	11	10	8	40	14	9	67
175	2012	138+9	S	F	48	73	2.561	0.171346	38	Intermediate	Warm	0	1								0	0	1	1	62	137	4.962	0.13239	14	64	2.401	104	2013-07-06	186	1	3	27	24	14	16	14	6	11	10	8	40	14	9	67
163	2012	40	A	F	63	128	3.991	-0.982448	38	Intermediate	Warm	0	1	66	133	4.52	-0.207081	3	5	0.529	0	0	0	0													27	24	14	16	14	6	11	10	8	40	14	9	67
164	2012	77B	A	F	62	118	7.908	3.1068	38	Intermediate	Warm	0	0										0														27	24	14	16	14	6	11	10	8	40	14	9	67
165	2012	80B	A	F	64	91	7.896	2.7503	38	Intermediate	Warm	0	1	69	108	4.57	-0.378312	5	17	-3.326	0	0	1	1	67	116	4.029	-1.65842	3	25	-3.867	93	2013-07-04	184	1	4	27	24	14	16	14	6	11	10	8	40	14	9	67
166	2012	122	A	F	66	133	9.573	4.08279	38	Intermediate	Warm	0	1	70	133	5.73	0.707945	4	0	-3.843	0	0	0	0													27	24	14	16	14	6	11	10	8	40	14	9	67
167	2012	AF_123	A	F	66	125	7.268	1.77779	38	Intermediate	Warm	0	1	72	139	5.29	0.120458	6	14	-1.978	1	1	0	0													27	24	14	16	14	6	11	10	8	40	14	9	67
168	2012	149	A	F	65	139	5.429	0.111046	38	Intermediate	Warm	0	1	65	102	4.3	-0.353338	0	-37	-1.129	0	0	1	1	67	119	4.722	-0.965425	2	-20	-0.707	111	2013-07-08	188	1	4	27	24	14	16	14	6	11	10	8	40	14	9	67
169	2012	245	A	F	65	80	3.897	-1.42095	38	Intermediate	Warm	0	1	63	125	3.86	-0.645851	-2	45	-0.037	1	1	1	1	64	128	4.798	-0.374736	-1	48	0.901	74	2013-06-28	178	1	6	27	24	14	16	14	6	11	10	8	40	14	9	67
170	2012	319	S	F	45	102	1.736	-0.136895	38	Intermediate	Warm	0	1	63	131	3.86	-0.645851	18	29	2.124			1	1	64	134	4.578	-0.594736	19	32	2.842	112	2013-07-09	189	1	4	27	24	14	16	14	6	11	10	8	40	14	9	67
171	2012	938	A	F	69	114	5.294	-0.712966	38	Intermediate	Warm	0	0										0														27	24	14	16	14	6	11	10	8	40	14	9	67
172	2012	0+126	S	F	40	76	1.172	0.160369	38	Intermediate	Warm	0	1	55	121	3.04	-0.875902	15	45	1.868			0	0													27	24	14	16	14	6	11	10	8	40	14	9	67
173	2012	0+116	S	F	50	119	2.959	0.22484	38	Intermediate	Warm	0	1	60	132	4.3	0.0153801	10	13	1.341			0	0													27	24	14	16	14	6	11	10	8	40	14	9	67
187	2012	265+9	S	M	51	100	3.283	0.376587	38	Intermediate	Warm	0	0										0														27	24	14	16	14	6	11	10	8	40	14	9	67
188	2012	PPG	A	M	56	125	3.628	-0.139678	38	Intermediate	Warm	0	1										1	1	60	108	4.296	-0.190484	4	-17	0.668						27	24	14	16	14	6	11	10	8	40	14	9	67
176	2012	260+9+10	S	F	55	100	2.415	-1.18042	38	Intermediate	Warm	0	1	67	123	4.34	-0.460825	12	23	1.925			0	0													27	24	14	16	14	6	11	10	8	40	14	9	67
177	2012	697+9	A	F	64	118	3.722	-1.4237	38	Intermediate	Warm	0	1	67	122	5.01	0.209175	3	4	1.288	0	0	1	1	67	125	5.558	-0.129425	3	7	1.836	99	2013-07-05	185	1	7	27	24	14	16	14	6	11	10	8	40	14	9	67
178	2012	AM_73	A	M	57	152	4.625	0.68507	38	Intermediate	Warm	0	1	58	150	5.14	1.00287	1	-2	0.515			0	0													27	24	14	16	14	6	11	10	8	40	14	9	67
179	2012	264	A	M	53	136	4.088	0.837081	38	Intermediate	Warm	0	1	57	137	4.7	0.636611	4	1	0.612			1	1	60	140	4.634	0.147516	7	4	0.546						27	24	14	16	14	6	11	10	8	40	14	9	67
180	2012	478	S	M	46	86	1.71	-0.335148	38	Intermediate	Warm	0	1										1	1	61	115	4.499	-0.159047	15	29	2.789						27	24	14	16	14	6	11	10	8	40	14	9	67
181	2012	717B	A	M	55	111	3.88	0.284575	38	Intermediate	Warm	0	1	60	122	5.07	0.78538	5	11	1.19			0	0													27	24	14	16	14	6	11	10	8	40	14	9	67
182	2012	724	A	M	59	143	4.61	0.325564	38	Intermediate	Warm	0	1	62	140	5.58	1.14789	3	-3	0.97			1	1	65	143	5.486	0.141701	6	0	0.876						27	24	14	16	14	6	11	10	8	40	14	9	67
183	2012	725	A	M	51	101	2.763	-0.143413	38	Intermediate	Warm	0	1	58	112	4.01	-0.127133	7	11	1.247			1	1	59	112	4.095	-0.219922	8	11	1.332						27	24	14	16	14	6	11	10	8	40	14	9	67
184	2012	0+257	S	M	49	65	2.256	-0.305907	38	Intermediate	Warm	0	1	56	63	3.61	-0.379646	7	-2	1.354			1	1	56	92	3.74	-0.0602329	7	27	1.484						27	24	14	16	14	6	11	10	8	40	14	9	67
185	2012	0+113	S	M	49	111	2.814	0.252093	38	Intermediate	Warm	0	1	55	139	4.65	0.734098	6	28	1.836			1	1	60	139	4.787	0.300516	11	28	1.973						27	24	14	16	14	6	11	10	8	40	14	9	67
186	2012	0+87	S	M	45	115	2.591	0.718105	38	Intermediate	Warm	0	1	58	132	4.33	0.192867	13	17	1.739			1	1	62	114	4.164	-0.66561	17	-1	1.573						27	24	14	16	14	6	11	10	8	40	14	9	67
95	2013	3346+9	A	F	69	122	5.696	-0.310966	38	Warm	Warm	0	0										0														25	17	13	14	10	8	11	7	5	35	20	7	60
85	2013	3304+9	A	F	67	130	5.973	0.31054	38	Warm	Warm	0	1	69	144	5.32	0.371688	2	14	-0.653			1	1	69	136	6.23	0.19945	2	6	0.257		2014-06-28	178	1	9	25	17	13	14	10	8	11	7	5	35	20	7	60
212	2013	576	A	M	60	145	4.573	0.116311	38	Warm	Warm	0	0										0														25	17	13	14	10	8	11	7	5	35	20	7	60
235	2013	0+3128	A	M	55	138	3.29	-0.305425	38	Warm	Warm	0	0										0														25	17	13	14	10	8	11	7	5	35	20	7	60
62	2013	3248+9	A	F	61	139	4.367	-0.261942	38	Warm	Warm	0	0										0														25	17	13	14	10	8	11	7	5	35	20	7	60
319	2013	0+571	S	M	52	122	2.783	-0.295666	38	Warm	Warm	0	1	52	140	4.26	0.565328	0	18	1.477			1	1	57	129	4.24	0.268204	5	7	1.457						25	17	13	14	10	8	11	7	5	35	20	7	60
21	2013	279	A	F	70	143	8.12	1.94078	38	Warm	Warm	0	1	68	136	4.69	-0.184568	-2	-7	-3.43			1	1	69	126	7.55	1.51945	-1	-17	-0.57		2014-06-10	160	1	8	25	17	13	14	10	8	11	7	5	35	20	7	60
200	2013	264	A	M	60	140	4.634	0.177311	38	Warm	Warm	0	1	59	143	4.48	0.269124	-1	3	-0.154			1	1	57	85	3.91	-0.0617958	-3	-55	-0.724						25	17	13	14	10	8	11	7	5	35	20	7	60
219	2013	1077	A	M	56	133	3.953	0.185322	38	Warm	Warm	0	1	57	136	4.62	0.556611	1	3	0.667			1	1	56	75	3.23	-0.570233	0	-58	-0.723						25	17	13	14	10	8	11	7	5	35	20	7	60
184	2013	542+9?	S	F	62	133	4.543	-0.258195	38	Warm	Warm	0	1	64	133	3.68	-0.899594	2	0	-0.863			1	1	64	128	6.48	1.30726	2	-5	1.937		2014-06-10	160	1	7	25	17	13	14	10	8	11	7	5	35	20	7	60
7	2013	110B	A	F	68	138	5.268	-0.566713	38	Warm	Warm	0	0										0														25	17	13	14	10	8	11	7	5	35	20	7	60
333	2013	473+9	S	M	53	116	2.93	-0.320919	38	Warm	Warm	0	1	59	137	4.58	0.369124	6	21	1.65			1	1	59	128	4.7	0.385078	6	12	1.77						25	17	13	14	10	8	11	7	5	35	20	7	60
166	2013	0+522	S	F	53	79	2.051	-1.19992	38	Warm	Warm	0	1	59	98	3.16	-1.05088	6	19	1.109			1	1	60	89	3.48	-1.00648	7	10	1.429		2014-06-30	180	1	7	25	17	13	14	10	8	11	7	5	35	20	7	60
75	2013	3272+9	A	F	67	131	5.743	0.0805402	38	Warm	Warm	0	1	64	134	4.06	-0.519594	-3	3	-1.683			1	1	65	108	4.34	-1.0043	-2	-23	-1.403		2014-06-18	168	1	3	25	17	13	14	10	8	11	7	5	35	20	7	60
321	2013	0+574	S	M	53	129	3.091	-0.159919	38	Warm	Warm	0	0										0														25	17	13	14	10	8	11	7	5	35	20	7	60
9	2013	116	A	F	67	117	4.76	-0.90246	38	Warm	Warm	0	1	69	113	4.33	-0.618312	2	-4	-0.43			0	0													25	17	13	14	10	8	11	7	5	35	20	7	60
115	2013	70+10+6+3	A	F	68	89	4.083	-1.75171	38	Warm	Warm	0	1	69	112	5.09	0.141688	1	23	1.007			1	1	68	103	6.93	1.07101	0	14	2.847		2014-06-10	160	1	8	25	17	13	14	10	8	11	7	5	35	20	7	60
59	2013	3241+9	A	F	65	112	5.635	0.317046	38	Warm	Warm	0	1	66	121	4.06	-0.667081	1	9	-1.575			1	1	68	118	7.31	1.45101	3	6	1.675		2014-06-07	157	1	7	25	17	13	14	10	8	11	7	5	35	20	7	60
4	2013	79	A	F	68	112	5.178	-0.656713	38	Warm	Warm	0	1	70	115	4.87	-0.152055	2	3	-0.308			0	0													25	17	13	14	10	8	11	7	5	35	20	7	60
245	2013	3018+9	A	M	56	129	4.06	0.292322	38	Warm	Warm	0	1	58	120	4.39	0.252867	2	-9	0.33			0	0													25	17	13	14	10	8	11	7	5	35	20	7	60
54	2013	3228+9	A	F	66	134	5.713	0.222793	38	Warm	Warm	0	1	66	136	4.54	-0.187081	0	2	-1.173			1	1	66	130	7.54	2.02414	0	-4	1.827		2014-06-05	155	1	9	25	17	13	14	10	8	11	7	5	35	20	7	60
73	2013	3268+9	A	F	69	126	6.983	0.976034	38	Warm	Warm	0	0										0														25	17	13	14	10	8	11	7	5	35	20	7	60
238	2013	366	A	M	63	148	5.1	0.126552	38	Warm	Warm	0	1	62	144	4.96	0.527893	-1	-4	-0.14			1	1	61	129	4.37	-0.288047	-2	-19	-0.73						25	17	13	14	10	8	11	7	5	35	20	7	60
207	2012	0+218	S	M	49	109	3.09	0.528093	41	Present	Present	0	1	53	120	3.94	0.171585	4	11	0.85			0	0													26	20	11	15	11	5	11	9	6	36	7	2	62
208	2012	20+9	A	M	57	114	4.087	0.14707	41	Present	Present	0	1	60	120	4.94	0.65538	3	6	0.853			1	1	61	124	5.1	0.441953	4	10	1.013						26	20	11	15	11	5	11	9	6	36	7	2	62
202	2012	620	S	M	43	115	2.03	0.501611	41	Present	Present	0	1	58	150	4.56	0.422867	15	35	2.53			1	1	61	150	4.313	-0.345047	18	35	2.283						26	20	11	15	11	5	11	9	6	36	7	2	62
189	2012	96	A	F	64	72	6.43	1.2843	41	Present	Present	0	0										0														26	20	11	15	11	5	11	9	6	36	7	2	62
190	2012	AF_105	A	F	61	135	4.231	-0.397942	41	Present	Present	0	1	65	135	4.5	-0.153338	4	0	0.269	0	0	0	0													26	20	11	15	11	5	11	9	6	36	7	2	62
191	2012	201	A	F	59	101	6.621	2.33656	41	Present	Present	0	1	63	135	5.04	0.534149	4	34	-1.581	0	0	0	0													26	20	11	15	11	5	11	9	6	36	7	2	62
192	2012	240	S	F	45	67	1.926	0.0531048	41	Present	Present	0	1	60	106	3.71	-0.57462	15	39	1.784			0	0													26	20	11	15	11	5	11	9	6	36	7	2	62
193	2012	470	A	F	68	143	5.588	-0.246713	41	Present	Present	0	1	67	141	4.93	0.129175	-1	-2	-0.658	0	0	1	1	67	142	6.463	0.775575	-1	-1	0.875	53	2013-06-24	174	1	9	26	20	11	15	11	5	11	9	6	36	7	2	62
194	2012	AF_709	A	F	51	106	2.518	-0.388413	41	Present	Present	0	1	59	119	3.69	-0.520876	8	13	1.172	0	0	1	1	56	119	3.395	-0.405233	5	13	0.877	137	2013-07-24	204	0		26	20	11	15	11	5	11	9	6	36	7	2	62
209	2012	288+9	S	M	44	117	2.879	1.17836	41	Present	Present	0	0										0														26	20	11	15	11	5	11	9	6	36	7	2	62
197	2012	0+62	S	F	53	123	3.34	0.0890813	41	Present	Present	0	1								0	0	1	1	64	142	4.678	-0.494736	11	19	1.338	97	2013-07-04	184	1	6	26	20	11	15	11	5	11	9	6	36	7	2	62
199	2012	284+9	S	F	54	107	3.399	-0.0241716	41	Present	Present	0	0										0														26	20	11	15	11	5	11	9	6	36	7	2	62
200	2012	450	A	F	70	156	6.211	0.0317814	41	Present	Present	0	1	70	155	5.58	0.557945	0	-1	-0.631	0	0	0	0													26	20	11	15	11	5	11	9	6	36	7	2	62
201	2012	6	A	F	62	113	7.493	2.6918	41	Present	Present	0	1								0	0	1	1	71	153	6.591	0.217324	9	40	-0.902	90	2013-07-02	182	1	8	26	20	11	15	11	5	11	9	6	36	7	2	62
195	2012	0+222	S	F	49	106	2.203	-0.358907	41	Present	Present	0	1	54	117	2.88	-0.962159	5	11	0.677			0	0													26	20	11	15	11	5	11	9	6	36	7	2	62
196	2012	0+231	S	F	51	103	2.474	-0.432413	41	Present	Present	0	1	62	126	3.71	-0.722107	11	23	1.236			0	0													26	20	11	15	11	5	11	9	6	36	7	2	62
203	2012	PAD	A	F	61	117	6.162	1.53306	41	Present	Present	0	0										0														26	20	11	15	11	5	11	9	6	36	7	2	62
204	2012	213	S	M	54	120	2.588	-0.835172	41	Present	Present	0	1	60	143	4.88	0.59538	6	23	2.292			1	1	61	148	4.713	0.0549527	7	28	2.125						26	20	11	15	11	5	11	9	6	36	7	2	62
205	2012	374	A	M	60	123	3.761	-0.695689	41	Present	Present	0	1	63	125	5.17	0.664149	3	2	1.409			1	1	63	127	4.867	-0.134173	3	4	1.106						26	20	11	15	11	5	11	9	6	36	7	2	62
212	2012	85+9	S	M	53	124	3.358	0.107081	41	Present	Present	0	0										0														26	20	11	15	11	5	11	9	6	36	7	2	62
213	2012	454	S	M	45	95	1.623	-0.249895	41	Present	Present	0	1	59	140	5.14	0.929124	14	45	3.517			1	1	62	145	4.678	-0.15161	17	50	3.055						26	20	11	15	11	5	11	9	6	36	7	2	62
210	2012	30+9	A	M	57	113	3.332	-0.60793	41	Present	Present	0	1	58	122	4.48	0.342867	1	9	1.148			1	1	59	106	3.989	-0.325922	2	-7	0.657						26	20	11	15	11	5	11	9	6	36	7	2	62
211	2012	582+5+7+700+40	A	M	54	114	3.48	0.0568284	41	Present	Present	0	1	55	137	3.66	-0.255902	1	23	0.18			0	0													26	20	11	15	11	5	11	9	6	36	7	2	62
214	2012	456B	S	F	43	78	1.2	-0.328389	41	Present	Present	0	1	61	129	3.81	-0.548363	18	51	2.61			1	1	63	131	3.843	-1.15817	20	53	2.643	136	2013-07-24	204	0		26	20	11	15	11	5	11	9	6	36	7	2	62
247	2013	31+9	A	M	58	123	4.392	0.279817	41	Present	Present	0	1	60	121	4.75	0.46538	2	-2	0.358			1	1	59	118	4.01	-0.304922	1	-5	-0.382						26	22	19	15	13	11	11	9	8	36	34	17	62
181	2013	436+9	S	F	63	114	4.265	-0.708448	41	Present	Present	0	1	68	116	5.16	0.285432	5	2	0.895			1	1	68	111	5.49	-0.368987	5	-3	1.225		2014-06-30	180	1	4	26	22	19	15	13	11	11	9	8	36	34	17	62
346	2013	0+640A	S	M	35	82	0.928	0.777634	41	Present	Present	0	1	49	116	2.25	-1.22344	14	34	1.322			0	0													26	22	19	15	13	11	11	9	8	36	34	17	62
210	2013	478	A	M	61	115	4.499	-0.129942	41	Present	Present	0	0										0														26	22	19	15	13	11	11	9	8	36	34	17	62
332	2013	427+9	S	M	54	114	2.513	-0.910172	41	Present	Present	0	1	63	132	4.84	0.334149	9	18	2.327			1	1	61	116	4.52	-0.138047	7	2	2.007						26	22	19	15	13	11	11	9	8	36	34	17	62
20	2013	278	A	F	66	91	4.915	-0.575207	41	Present	Present	0	1										1	1	67	121	5.96	0.272575	1	30	1.045		2014-06-24	174	1	7	26	22	19	15	13	11	11	9	8	36	34	17	62
163	2013	0+455	S	F	56	84	2.651	-1.11668	41	Present	Present	0	0										0														26	22	19	15	13	11	11	9	8	36	34	17	62
311	2013	0+440	S	M	52	123	2.933	-0.145666	41	Present	Present	0	1	56	137	4.21	0.220354	4	14	1.277			1	1	56	125	3.94	0.139767	4	2	1.007						26	22	19	15	13	11	11	9	8	36	34	17	62
32	2013	0+175	A	F	61	135	4.84	0.211058	41	Present	Present	0	1										1	1	60	140	4.06	-0.426484	-1	5	-0.78				0		26	22	19	15	13	11	11	9	8	36	34	17	62
206	2013	374	A	M	63	127	4.867	-0.106448	41	Present	Present	0	1	63	107	5.21	0.704149	0	-20	0.343			1	1	63	109	5.22	0.218827	0	-18	0.353						26	22	19	15	13	11	11	9	8	36	34	17	62
36	2013	0+92	A	F	65	100	5.362	0.0440461	41	Present	Present	0	0										0														26	22	19	15	13	11	11	9	8	36	34	17	62
76	2013	3273+9	A	F	65	106	4.84	-0.477954	41	Present	Present	0	1	65	120	4.07	-0.583338	0	14	-0.77			1	1	63	108	3.6	-1.40117	-2	2	-1.24				0		26	22	19	15	13	11	11	9	8	36	34	17	62
236	2013	0+3300	A	M	56	134	3.29	-0.477678	41	Present	Present	0	1	59	126	4.32	0.109124	3	-8	1.03			1	1	59	121	4.34	0.0250785	3	-13	1.05						26	22	19	15	13	11	11	9	8	36	34	17	62
260	2013	705	A	M	59	113	3.601	-0.683436	41	Present	Present	0	1										1	1	58	115	4.09	-0.0533587	-1	2	0.489						26	22	19	15	13	11	11	9	8	36	34	17	62
324	2013	0+596	S	M	55	131	3.174	-0.421425	41	Present	Present	0	1	62	140	4.6	0.167893	7	9	1.426			1	1	59	123	4.28	-0.0349215	4	-8	1.106						26	22	19	15	13	11	11	9	8	36	34	17	62
50	2013	3220+9	A	F	72	143	6.703	0.179276	41	Present	Present	0	1	70	146	5.14	0.117945	-2	3	-1.563			1	1	67	129	5.47	-0.217425	-5	-14	-1.233		2014-07-05	185	1	4	26	22	19	15	13	11	11	9	8	36	34	17	62
55	2013	3230+9	A	F	68	107	4.148	-1.68671	41	Present	Present	0	1	67	112	3.92	-0.880825	-1	5	-0.228			0	0													26	22	19	15	13	11	11	9	8	36	34	17	62
174	2013	0+614?	S	F	52	108	2.524	-0.554666	41	Present	Present	0	1	55	106	2.59	-1.3259	3	-2	0.066			1	1	57	101	3.48	-0.491796	5	-7	0.956		2014-06-23	173	1	4	26	22	19	15	13	11	11	9	8	36	34	17	62
108	2013	80A	A	F	64	139	4.494	-0.651701	41	Present	Present	0	1	68	145	4.7	-0.174568	4	6	0.206			1	1	68	135	4.45	-1.40899	4	-4	-0.044		2014-06-28	178	1	3	26	22	19	15	13	11	11	9	8	36	34	17	62
92	2013	3322+9	A	F	68	116	4.743	-1.09171	41	Present	Present	0	1										1	1	68	111	4.66	-1.19899	0	-5	-0.083		2014-07-01	181	1	5	26	22	19	15	13	11	11	9	8	36	34	17	62
243	2013	30+9	A	M	59	106	3.989	-0.295436	41	Present	Present	0	0										0														26	22	19	15	13	11	11	9	8	36	34	17	62
223	2012	464	A	F	67	119	5.47	-0.19246	42	Present	Present	0	1	69	122	4.65	-0.298312	2	3	-0.82	0	0	1	1	70	122	5.411	-0.791113	3	3	-0.059	83	2013-06-29	179	1	9	27	21	17	15	13	10	12	8	7	40	22	11	67
224	2012	540	S	F	39	95	1.141	0.301622	42	Present	Present	0	0										0														27	21	17	15	13	10	12	8	7	40	22	11	67
215	2012	433	S	M	43	81	1.563	0.0346106	42	Present	Present	0	1	53	107	2.95	-0.818415	10	26	1.387			1	1	55	110	3.168	-0.46067	12	29	1.605						27	21	17	15	13	10	12	8	7	40	22	11	67
216	2012	11	A	F	63	143	7.623	2.64955	42	Present	Present	0	1	70	142	4.4	-0.622055	7	-1	-3.223	0	0	1	1	70	146	5.903	-0.299113	7	3	-1.72	71	2013-06-27	177	1	8	27	21	17	15	13	10	12	8	7	40	22	11	67
217	2012	AF_52	A	F	60	87	7.255	2.79831	42	Present	Present	0	1	67	130	4.96	0.159175	7	43	-2.295	0	0	1	1	68	130	5.992	0.133013	8	43	-1.263	60	2013-06-26	176	1	8	27	21	17	15	13	10	12	8	7	40	22	11	67
218	2012	108	A	F	62	130	7.993	3.1918	42	Present	Present	0	1	69	137	5.35	0.401688	7	7	-2.643	0	0	1	1	68	137	5.574	-0.284987	6	7	-2.419	89	2013-07-01	181	1	5	27	21	17	15	13	10	12	8	7	40	22	11	67
219	2012	116	A	F	65	82	7.842	2.52405	42	Present	Present	0	1	70	117	4.73	-0.292055	5	35	-3.112	0	0	1	1	67	117	4.76	-0.927425	2	35	-3.082	122	2013-07-15	195	1	2	27	21	17	15	13	10	12	8	7	40	22	11	67
220	2012	287	A	F	64	75	5.006	-0.139701	42	Present	Present	0	1	67	143	4.58	-0.220825	3	68	-0.426	0	0	0	0													27	21	17	15	13	10	12	8	7	40	22	11	67
221	2012	322	A	F	64	147	4.736	-0.409701	42	Present	Present	0	1								0	0	1	1	66	150	5.388	-0.127862	2	3	0.652	68	2013-06-27	177	1	6	27	21	17	15	13	10	12	8	7	40	22	11	67
222	2012	424	A	F	65	134	4.879	-0.438954	42	Present	Present	0	1	68	142	4.84	-0.0345683	3	8	-0.039	0	0	1	1	69	140	4.8	-1.23055	4	6	-0.079	103	2013-07-05	185	1	5	27	21	17	15	13	10	12	8	7	40	22	11	67
236	2012	0+252	S	M	44	93	1.956	0.255358	42	Present	Present	0	0										0														27	21	17	15	13	10	12	8	7	40	22	11	67
237	2012	0+276	S	M	52	131	2.756	-0.322666	42	Present	Present	0	1	55	132	3.72	-0.195902	3	1	0.964			1	1	58	139	3.98	-0.163359	6	8	1.224						27	21	17	15	13	10	12	8	7	40	22	11	67
225	2012	1002	A	F	48	109	2.337	-0.052654	42	Present	Present	0	0										0														27	21	17	15	13	10	12	8	7	40	22	11	67
226	2012	0+213	S	F	52	115	2.89	-0.188666	42	Present	Present	0	1	59	135	4.26	0.0491236	7	20	1.37			0	0													27	21	17	15	13	10	12	8	7	40	22	11	67
229	2012	166+9	S	F	49	100	2.163	-0.398907	42	Present	Present	0	1	59	123	3.59	-0.620876	10	23	1.427			0	0													27	21	17	15	13	10	12	8	7	40	22	11	67
230	2012	PPD	A	F	61	126	9.284	4.65506	42	Present	Present	0	1	66	113	4.3	-0.427081	5	-13	-4.984	0	0	1	1	67	118	5.892	0.204575	6	-8	-3.392	84	2013-06-29	179	1	4	27	21	17	15	13	10	12	8	7	40	22	11	67
231	2012	AM_41	A	M	55	129	3.811	0.215575	42	Present	Present	0	1	58	138	4.37	0.232867	3	9	0.559			1	1	58	134	4.339	0.195641	3	5	0.528						27	21	17	15	13	10	12	8	7	40	22	11	67
232	2012	345	A	M	54	133	3.697	0.273828	42	Present	Present	0	1	58	138	4.32	0.182867	4	5	0.623			1	1	59	141	4.41	0.0950785	5	8	0.713						27	21	17	15	13	10	12	8	7	40	22	11	67
233	2012	346	A	M	62	132	5.067	0.265805	42	Present	Present	0	1	62	132	4.7	0.267893	0	0	-0.367			1	1	64	133	5.161	-0.0117359	2	1	0.094						27	21	17	15	13	10	12	8	7	40	22	11	67
234	2012	353	A	M	55	124	3.37	-0.225425	42	Present	Present	0	1	60	130	4.76	0.47538	5	6	1.39			1	1	61	129	4.635	-0.0230473	6	5	1.265						27	21	17	15	13	10	12	8	7	40	22	11	67
235	2012	1077	A	M	47	118	2.843	0.625599	42	Present	Present	0	1	55	131	3.98	0.0640978	8	13	1.137			1	1	56	133	3.953	0.152767	9	15	1.11						27	21	17	15	13	10	12	8	7	40	22	11	67
238	2012	0+280	S	M	46	97	2.495	0.449852	42	Present	Present	0	0										0														27	21	17	15	13	10	12	8	7	40	22	11	67
239	2012	0+30	S	M	56	143	3.835	0.0673225	42	Present	Present	0	1	60	142	4.72	0.43538	4	-1	0.885			0	0													27	21	17	15	13	10	12	8	7	40	22	11	67
241	2012	AM_305	S	M	53	124	2.756	-0.494919	42	Present	Present	0	0										0														27	21	17	15	13	10	12	8	7	40	22	11	67
6	2013	108	A	F	68	137	5.574	-0.260713	45	Present	Present	0	1	69	144	4.91	-0.0383118	1	7	-0.664			0	0													27	22	11	16	13	4	11	9	7	32	17	3	59
239	2013	100+9	A	M	55	138	3.851	0.255575	45	Present	Present	0	1	57	134	4.41	0.346611	2	-4	0.559			1	1	55	124	4.17	0.54133	0	-14	0.319						27	22	11	16	13	4	11	9	7	32	17	3	59
255	2013	740	A	M	60	122	4.461	0.00431076	45	Present	Present	0	0										0														27	22	11	16	13	4	11	9	7	32	17	3	59
29	2013	412	A	F	65	109	5.35	0.0320461	45	Present	Present	0	1	65	107	4.74	0.0866623	0	-2	-0.61			1	1	65	96	3.71	-1.6343	0	-13	-1.64				0		27	22	11	16	13	4	11	9	7	32	17	3	59
197	2013	134	A	M	61	162	5.69	1.06106	45	Present	Present	0	1										1	1	61	156	5.29	0.631953	0	-6	-0.4						27	22	11	16	13	4	11	9	7	32	17	3	59
39	2013	3103+9	A	F	66	94	4.733	-0.757207	45	Present	Present	0	1	68	130	4.5	-0.374568	2	36	-0.233			0	0													27	22	11	16	13	4	11	9	7	32	17	3	59
169	2013	0+570	S	F	58	121	3.052	-1.06018	45	Present	Present	0	1	53	120	3.32	-0.448415	0	-1	0.268			0	0													27	22	11	16	13	4	11	9	7	32	17	3	59
218	2013	987	A	M	61	122	4.45	-0.178942	45	Present	Present	0	0										0														27	22	11	16	13	4	11	9	7	32	17	3	59
336	2013	531+9	S	M	53	109	3.095	-0.155919	45	Present	Present	0	1	56	104	4.07	0.0803543	3	-5	0.975			0	0													27	22	11	16	13	4	11	9	7	32	17	3	59
69	2013	3262+9	A	F	65	124	6.356	1.03805	45	Present	Present	0	1										1	1	65	138	5.66	0.315701	0	14	-0.696		2014-07-23	203	1	0	27	22	11	16	13	4	11	9	7	32	17	3	59
72	2013	3266+9	A	F	72	115	5.523	-1.00072	45	Present	Present	0	0										0														27	22	11	16	13	4	11	9	7	32	17	3	59
330	2013	412+9	S	M	52	109	2.732	-0.346666	45	Present	Present	0	1										1	1	55	116	3.66	0.03133	3	7	0.928						27	22	11	16	13	4	11	9	7	32	17	3	59
170	2013	0+586	S	F	55	118	2.797	-0.798425	45	Present	Present	0	1	56	117	3.13	-0.859646	1	-1	0.333			0	0													27	22	11	16	13	4	11	9	7	32	17	3	59
30	2013	AF_709	A	F	56	119	3.395	-0.372678	45	Present	Present	0	1	60	118	4.11	-0.17462	4	-1	0.715			0	0													27	22	11	16	13	4	11	9	7	32	17	3	59
8	2013	115	A	F	69	132	6.965	0.958034	45	Present	Present	0	0										0														27	22	11	16	13	4	11	9	7	32	17	3	59
314	2013	0+472	S	M	53	124	3.219	-0.0319187	45	Present	Present	0	1	54	119	3.85	0.00784137	1	-5	0.631			1	1	55	118	3.91	0.28133	2	-6	0.691						27	22	11	16	13	4	11	9	7	32	17	3	59
37	2013	138+9	A	F	62	137	4.962	0.160805	45	Present	Present	0	1	61	127	4.31	-0.0483635	-1	-10	-0.652			1	1	59	117	4.85	0.535078	-3	-20	-0.112		2014-06-22	172	1	8	27	22	11	16	13	4	11	9	7	32	17	3	59
230	2013	0+3077	A	M	57	119	3.84	-0.0999304	45	Present	Present	0	1	58	107	4.02	-0.117133	1	-12	0.18			1	1	56	98	3.93	0.129767	-1	-21	0.09						27	22	11	16	13	4	11	9	7	32	17	3	59
41	2013	3201+9	A	F	70	144	5.306	-0.873219	45	Present	Present	0	0										0														27	22	11	16	13	4	11	9	7	32	17	3	59
258	2013	0+540	S	M	48	107	2.43	0.040346	45	Present	Present	0	1	55	118	3.59	-0.325902	7	11	1.16			1	1	52	103	3.13	0.0160186	4	-4	0.7						27	22	11	16	13	4	11	9	7	32	17	3	59
173	2013	0+612	S	F	47	86	1.581	-0.636401	45	Present	Present	0	1	50	98	2.07	-1.47718	3	12	0.489			0	0													27	22	11	16	13	4	11	9	7	32	17	3	59
312	2013	0+445	S	M	54	104	3.093	-0.330172	45	Present	Present	0	1	58	105	3.88	-0.257133	4	1	0.787			1	1	57	98	3.53	-0.441796	3	-6	0.437						27	22	11	16	13	4	11	9	7	32	17	3	59
261	2013	80+9	A	M	61	119	4.655	0.0260578	45	Present	Present	0	1	60	124	5.21	0.92538	-1	5	0.555			0	0													27	22	11	16	13	4	11	9	7	32	17	3	59
66	2013	3254+9	A	F	65	130	5.824	0.506046	45	Present	Present	0	1	65	140	4.51	-0.143338	0	10	-1.314			1	1	65	132	4.26	-1.0843	0	2	-1.564						27	22	11	16	13	4	11	9	7	32	17	3	59
79	2013	3282+9	A	F	67	133	4.252	-1.41046	45	Present	Present	0	1	63	132	3.62	-0.885851	-4	-1	-0.632			0	0													27	22	11	16	13	4	11	9	7	32	17	3	59
190	2013	0+568	S	F	52	126	2.72	-0.358666	45	Present	Present	0	1										0	0													27	22	11	16	13	4	11	9	7	32	17	3	59
315	2013	0+473	S	M	54	128	3.32	-0.103172	46	Warm	Warm	0	1	58	137	4.37	0.232867	4	9	1.05			0	0													28	18	5	17	12	4	11	6	1	34	25	3	62
46	2013	3213+9	A	F	63	120	4.185	-0.788448	46	Warm	Warm	0	1	63	133	3.78	-0.725851	0	13	-0.405			0	0													28	18	5	17	12	4	11	6	1	34	25	3	62
47	2013	3216+9	A	F	67	107	4.662	-1.00046	46	Warm	Warm	0	1	68	123	4.6	-0.274568	1	16	-0.062			1	1	68	113	5.7	-0.158987	1	6	1.038		2014-06-19	169	1	8	28	18	5	17	12	4	11	6	1	34	25	3	62
213	2013	614	A	M	58	146	4.091	-0.0211834	46	Warm	Warm	0	1	57	146	4.75	0.686611	-1	0	0.659			0	0													28	18	5	17	12	4	11	6	1	34	25	3	62
211	2013	534	A	M	60	147	4.956	0.499311	46	Warm	Warm	0	0										0														28	18	5	17	12	4	11	6	1	34	25	3	62
172	2013	0+595	S	F	56	122	2.829	-0.938678	46	Warm	Warm	0	1	58	118	3.23	-0.907133	2	-4	0.401			0	0													28	18	5	17	12	4	11	6	1	34	25	3	62
193	2013	147+9	A	F	61	131	3.587	-1.04194	46	Warm	Warm	0	0										0														28	18	5	17	12	4	11	6	1	34	25	3	62
106	2013	6	A	F	71	153	6.591	0.239528	46	Warm	Warm	0	0										0														28	18	5	17	12	4	11	6	1	34	25	3	62
17	2013	220	A	F	70	128	6.185	0.00578143	46	Warm	Warm	0	0										0														28	18	5	17	12	4	11	6	1	34	25	3	62
327	2013	0+631	S	M	50	120	2.294	-0.44016	46	Warm	Warm	0	0										0														28	18	5	17	12	4	11	6	1	34	25	3	62
3	2013	53	A	F	64	86	4.033	-1.1127	46	Warm	Warm	0	1	65	117	4.31	-0.343338	1	31	0.277			0	0													28	18	5	17	12	4	11	6	1	34	25	3	62
22	2013	315	A	F	66	105	4.536	-0.954207	46	Warm	Warm	0	0										0														28	18	5	17	12	4	11	6	1	34	25	3	62
177	2013	0+638	S	F	45	88	1.546	-0.326895	46	Warm	Warm	0	1	51	115	2.69	-0.930928	6	27	1.144			0	0													28	18	5	17	12	4	11	6	1	34	25	3	62
171	2013	0+591	S	F	53	89	2.941	-0.309919	46	Warm	Warm	0	1	60	109	3.26	-1.02462	7	20	0.319			0	0													28	18	5	17	12	4	11	6	1	34	25	3	62
201	2013	328	A	M	60	120	3.836	-0.620689	46	Warm	Warm	0	1	58	117	4.22	0.0828672	-2	-3	0.384			0	0													28	18	5	17	12	4	11	6	1	34	25	3	62
82	2013	3291+9	A	F	64	110	4.609	-0.536701	46	Warm	Warm	0	1	67	130	4.03	-0.770825	3	20	-0.579			1	1	65	126	5.64	0.295701	1	16	1.031		2014-06-19	169	1	5	28	18	5	17	12	4	11	6	1	34	25	3	62
334	2013	507+9	S	M	52	118	3.088	0.00933423	46	Warm	Warm	0	1	55	130	4.39	0.474098	3	12	1.302			0	0													28	18	5	17	12	4	11	6	1	34	25	3	62
71	2013	3265+9	A	F	68	135	5.154	-0.680713	46	Warm	Warm	0	1	67	139	4.65	-0.150825	-1	4	-0.504			1	1	65	125	5.14	-0.204299	-3	-10	-0.014		2014-06-26	176	1	5	28	18	5	17	12	4	11	6	1	34	25	3	62
93	2013	3330+9	A	F	68	107	5.358	-0.476713	46	Warm	Warm	0	0										0														28	18	5	17	12	4	11	6	1	34	25	3	62
[truncated: 21 more columns]
